# Supplementary material for: Machine learning and bioinformatics analysis revealed classification and potential treatment strategy in stage 3–4 NSCLC patients
Source: BMC Med Genomics. 2022 Feb 22;15:33. doi: 10.1186/s12920-022-01184-1 (PMC8862473; doi:10.1186/s12920-022-01184-1)
Supplement: Supplementary file 3 — Additional file 3. Supplementary Tables (S7-21). [file 12920_2022_1184_MOESM3_ESM.xlsx]

## Sheet: Table S7
Table S7. Univariate cox results
	HR	z	pvalue	lower	upper
IFNE	1.67008	4.31254	1.61387e-05	1.32284	2.10847
DDX41	2.19889	3.86345	0.000111795	1.47435	3.27948
CTSL	1.38985	3.79396	0.000148265	1.17249	1.64749
ATG12	2.28554	3.78655	0.000152753	1.48995	3.50596
IFNA1	6.84623	3.76747	0.000164911	2.51664	18.6244
DKK1	1.17428	3.68566	0.000228111	1.07812	1.27902
NR1H4	1.40405	3.53538	0.000407187	1.16326	1.69469
PDYN	212.704	3.50892	0.000449922	10.6552	4246.09
CGB8	1.64896	3.39157	0.000694944	1.23505	2.20158
VIPR2	1.50702	3.37722	0.000732225	1.18781	1.91201
IL34	0.694042	-3.35703	0.000787835	0.560764	0.858995
TRIB3	1.30263	3.30909	0.000936002	1.11381	1.52346
STC2	1.2319	3.12572	0.0017737	1.08089	1.40401
REG3G	2.18712	3.12344	0.00178751	1.33845	3.57391
SEMA4G	1.27938	3.11076	0.00186604	1.09543	1.49422
CRH	1.66024	3.11045	0.00186803	1.20625	2.28511
FGF5	1.40597	3.05904	0.00222047	1.13023	1.74898
CALM3	1.57481	3.01334	0.00258392	1.17205	2.11598
HTR3A	1.1605	2.9679	0.00299845	1.05185	1.28038
ACTG1	1.89742	2.96413	0.00303544	1.24232	2.89797
INSL4	1.1379	2.96309	0.00304571	1.0447	1.23941
PELI1	0.707751	-2.89877	0.00374626	0.560247	0.894091
CASP10	0.729609	-2.89355	0.00380919	0.589322	0.903289
MAPK9	1.59756	2.88224	0.00394853	1.16173	2.19691
SLAMF9	1.23498	2.87208	0.00407775	1.06932	1.42629
TMSB15B	4.73374	2.85927	0.00424611	1.63068	13.7417
MAPK7	1.66984	2.85093	0.00435909	1.17379	2.37553
MAP3K8	0.708957	-2.83746	0.00454736	0.559032	0.899091
C5AR2	1.28209	2.83026	0.00465095	1.0794	1.52282
CRABP1	1.13959	2.81946	0.00481041	1.04064	1.24794
VEGFC	1.24379	2.81922	0.00481405	1.06875	1.4475
CD79A	0.851053	-2.79867	0.00513129	0.760158	0.952816
QRFP	1.65171	2.79549	0.00518218	1.16181	2.34818
VTN	1.18793	2.78731	0.00531471	1.05245	1.34086
GCG	1.32807	2.761	0.00576244	1.0858	1.62439
CD19	0.77494	-2.71019	0.00672443	0.644449	0.931853
HSPA4	1.68599	2.66056	0.00780106	1.14746	2.47727
RBCK1	1.58708	2.65796	0.0078615	1.12896	2.2311
SPP1	1.12851	2.65433	0.00794655	1.03213	1.23389
IKBKE	0.711912	-2.64338	0.00820836	0.553357	0.915897
IRAK1	1.53676	2.63415	0.00843479	1.11625	2.11569
ABL1	1.50291	2.63146	0.00850181	1.10956	2.03572
TRIM15	1.28029	2.63037	0.00852911	1.065	1.53911
GLP2R	1.54981	2.61413	0.00894558	1.11588	2.1525
PDF	1.52312	2.59355	0.00949918	1.10826	2.09328
BCAR1	1.4722	2.58023	0.00987359	1.09743	1.97494
C8A	1.21094	2.5799	0.00988286	1.04707	1.40047
ADCY1	1.35133	2.56732	0.0102488	1.07383	1.70054
IL3	33.2489	2.56673	0.0102663	2.28951	482.849
GDF2	63.35	2.54719	0.0108594	2.60239	1542.13
CR2	0.816304	-2.54561	0.0109087	0.698206	0.954378
PSMD4	1.63388	2.54345	0.0109762	1.11922	2.38522
GHRL	0.529101	-2.53234	0.0113305	0.323269	0.86599
NRG4	1.26786	2.53169	0.0113514	1.05506	1.52358
CEBPA	0.802744	-2.53042	0.0113927	0.677121	0.951674
MLST8	1.59959	2.51978	0.0117428	1.11	2.30512
OSTN	2.10496	2.51611	0.0118659	1.17882	3.75872
CTCF	1.72159	2.51017	0.0120672	1.12645	2.63114
ADAR	1.5148	2.50897	0.0121083	1.09513	2.09529
SAA1	0.893415	-2.50568	0.0122215	0.818025	0.975753
NOS1	1.20086	2.49308	0.0126641	1.03992	1.38671
ADIPOQ	1.52504	2.49037	0.0127612	1.09405	2.12582
SCG2	1.12657	2.48639	0.0129045	1.02555	1.23754
MS4A2	0.728553	-2.47713	0.0132444	0.567071	0.93602
CX3CL1	0.861335	-2.45646	0.0140314	0.764622	0.97028
GNRHR	1.69946	2.44919	0.0143177	1.11174	2.59788
TNFRSF13B	0.621107	-2.418	0.015606	0.422195	0.913734
IRS2	1.18189	2.41562	0.0157086	1.03203	1.35352
SAA2	0.866738	-2.40532	0.0161582	0.771394	0.973867
SHC1	1.37177	2.38765	0.0169566	1.05825	1.77817
FGFRL1	1.24163	2.38308	0.0171687	1.03917	1.48353
CLEC9A	0.571392	-2.37807	0.0174034	0.36025	0.906284
IFNA8	233.452	2.3711	0.0177351	2.57415	21172
TLR10	0.757908	-2.36968	0.0178033	0.602625	0.953204
CTF1	0.813118	-2.36894	0.017839	0.685202	0.964914
DEFB132	1.24664e+08	2.3685	0.0178602	24.9127	623820672400141
UBE2D2	1.88562	2.36361	0.0180977	1.1144	3.19057
IPO7	1.42986	2.35696	0.018425	1.06208	1.92501
XRCC5	1.60042	2.3552	0.0185129	1.08211	2.36698
TNFRSF13C	0.806478	-2.35363	0.0185911	0.67423	0.964665
CD79B	0.8136	-2.3526	0.0186427	0.685131	0.966158
PPARGC1A	1.21166	2.34146	0.0192085	1.03178	1.42291
TNFRSF17	0.837629	-2.33581	0.0195013	0.721913	0.971893
TPSB2	0.861343	-2.33424	0.0195834	0.759882	0.976351
NCKIPSD	1.56186	2.33191	0.0197057	1.07371	2.27194
GSK3A	1.52842	2.32545	0.0200477	1.06895	2.1854
PSMC5	1.65772	2.32379	0.0201367	1.08235	2.53894
CLEC10A	0.821539	-2.32058	0.0203097	0.695862	0.969914
GIP	1.24876	2.32042	0.0203181	1.03511	1.50651
C9	0.371411	-2.29806	0.0215584	0.159586	0.864403
HSPA8	1.39862	2.29156	0.021931	1.04974	1.86344
HSPD1	1.36082	2.29	0.022021	1.0454	1.7714
POLR2E	1.60459	2.28181	0.0225005	1.06897	2.40858
RNF31	1.50019	2.28154	0.0225164	1.05883	2.12553
ESR1	0.754315	-2.27888	0.0226739	0.59189	0.961311
APOBEC3B	0.872915	-2.27717	0.022776	0.776545	0.981245
CD200	0.814599	-2.27608	0.022841	0.682743	0.971922
CCL11	0.838618	-2.27225	0.0230713	0.720498	0.976102
APOD	0.891791	-2.26876	0.023283	0.807785	0.984533
VGF	1.13779	2.26521	0.0234998	1.01755	1.27225
TRIM10	1.67392	2.24857	0.0245397	1.06836	2.62272
FGFR2	0.875246	-2.24528	0.0247503	0.779137	0.98321
ELK1	1.54542	2.2444	0.0248064	1.05672	2.26015
CX3CR1	0.79365	-2.24067	0.0250476	0.648384	0.971462
TRIM32	1.41768	2.23591	0.0253576	1.04402	1.92507
INHA	1.10217	2.23118	0.0256691	1.01189	1.20049
MYDGF	1.46111	2.23056	0.0257105	1.04708	2.03886
TLR5	0.793027	-2.22926	0.0257967	0.646759	0.972376
AAMP	1.67083	2.22712	0.0259393	1.06351	2.62497
GO_POSITIVE_REGULATION_OF_INFLAMMATORY_RESPONSE	0.00578156	-2.22412	0.0261401	6.16443e-05	0.542247
TRIM38	0.708497	-2.22187	0.0262921	0.522778	0.960193
CASP9	1.39335	2.2188	0.0265003	1.03945	1.86774
MR1	0.746867	-2.21827	0.0265362	0.577095	0.966584
HSPA1L	1.57847	2.2154	0.0267328	1.05404	2.36382
PLK1	1.23718	2.20025	0.0277891	1.02352	1.49544
PTPN6	0.628461	-2.19752	0.0279835	0.415301	0.951029
STC1	1.14959	2.19161	0.0284075	1.01484	1.30222
PF4V1	0.805124	-2.1911	0.0284443	0.663218	0.977394
RBP5	0.762321	-2.1897	0.0285457	0.597918	0.971928
ACTA1	1.4061	2.17229	0.0298337	1.03387	1.91233
SLAMF1	0.772238	-2.16202	0.0306169	0.610932	0.976135
CXCL13	0.897434	-2.15878	0.0308672	0.813455	0.990083
IL23R	0.25541	-2.15097	0.0314789	0.0736396	0.885857
SCN5A	1.33738	2.15093	0.0314814	1.02615	1.74302
RARB	1.21026	2.14778	0.0317313	1.01683	1.4405
TNFRSF4	0.800287	-2.14226	0.0321725	0.652718	0.981221
RB1	0.742997	-2.14059	0.0323071	0.566057	0.975245
PRLR	1.18521	2.13887	0.0324463	1.01431	1.38489
VASP	1.38784	2.13704	0.0325947	1.02753	1.8745
FGF23	5.24957	2.13295	0.0329291	1.14394	24.0904
TRIM28	1.32636	2.1305	0.0331303	1.02287	1.7199
CACYBP	1.40421	2.13033	0.033144	1.02752	1.91899
ADIPOR1	1.56167	2.12745	0.0333824	1.03572	2.35471
LECT2	3.22179	2.12586	0.0335149	1.0956	9.47421
TRIM11	1.47914	2.12001	0.0340048	1.02999	2.12415
TLR2	0.828838	-2.11458	0.0344655	0.696468	0.986367
ARAF	1.60913	2.11244	0.0346488	1.03493	2.50191
CXCL6	0.900727	-2.111	0.0347725	0.817401	0.992548
ULK1	1.31417	2.11067	0.0348007	1.0197	1.69367
CEACAM8	1.46362	2.10918	0.0349288	1.02732	2.08523
KLRG1	0.677628	-2.10574	0.0352268	0.471719	0.973419
IKBKG	1.40776	2.10332	0.0354377	1.02358	1.93612
CANX	1.43139	2.10185	0.0355661	1.02451	1.99987
TRPC4AP	1.58728	2.10061	0.0356755	1.03142	2.44272
HNF4G	1.20253	2.09251	0.0363927	1.01175	1.42929
TNFRSF12A	1.17152	2.08932	0.0366794	1.00985	1.35908
TNFSF15	0.837796	-2.08507	0.0370629	0.709395	0.989437
YWHAE	1.44642	2.0825	0.037297	1.02195	2.04719
DEFB1	1.08413	2.07991	0.0375342	1.00467	1.16989
MAP3K5	0.797318	-2.07712	0.0377907	0.64389	0.987306
CRHR2	0.672838	-2.07438	0.0380438	0.462715	0.978381
HSF1	1.42957	2.0703	0.038424	1.01923	2.00511
DEFB123	3.91166	2.06487	0.0389351	1.07175	14.2766
BRD8	1.42389	2.06373	0.0390432	1.01793	1.99174
IMPDH2	1.40204	2.06288	0.0391237	1.017	1.93285
ATF4	1.45068	2.05644	0.0397402	1.01761	2.06805
DDIT3	1.24422	2.05411	0.0399647	1.01007	1.53267
TRIB2	0.833354	-2.05336	0.0400381	0.700261	0.991743
POLR3A	1.39827	2.04487	0.0408678	1.01402	1.92812
PRKCB	0.796309	-2.04262	0.0410902	0.639979	0.990826
NCR3	0.773718	-2.03855	0.0414951	0.60459	0.990159
CDKN2A	1.08714	2.03109	0.0422461	1.00293	1.17843
MUC5AC	1.08492	2.0302	0.0423361	1.00282	1.17373
POLR3D	1.45595	2.02995	0.0423619	1.01304	2.09252
PPP3R2	4108.04	2.02325	0.0430473	1.29728	1.30088e+07
FFAR2	0.846651	-2.02304	0.0430694	0.720547	0.994823
CCR7	0.835434	-2.01918	0.0434685	0.701641	0.994741
CCL14	0.719387	-2.01863	0.0435253	0.522496	0.990473
HLA-DOB	0.816918	-2.01724	0.0436708	0.671197	0.994275
IFNA13	14789.5	2.01434	0.0439742	1.29586	1.68792e+08
TRIM60	20.6131	2.00669	0.0447822	1.07301	395.99
PIK3R1	0.783217	-2.00325	0.0451504	0.616676	0.994734
IFNGR1	0.776985	-2.0013	0.0453599	0.606861	0.994802
CLEC7A	0.854349	-2.0003	0.0454681	0.732233	0.996831
CMTM1	1.35772	1.99995	0.0455057	1.00613	1.83218
KNG1	1.19569	1.99758	0.0457618	1.00337	1.42486
SLC15A4	1.51221	1.9924	0.0463269	1.00676	2.27145
SYTL1	0.822491	-1.99093	0.046489	0.67855	0.996966
ELANE	1.21728	1.98914	0.0466853	1.00289	1.4775
HSP90AA1	1.36818	1.9835	0.0473112	1.00373	1.86496
MAP2K4	1.43897	1.96804	0.0490634	1.00149	2.06753
CD27	0.848862	-1.9678	0.0490908	0.721037	0.999348
ELMOD2	1.55773	1.9632	0.0496225	1.00073	2.42474
IL18RAP	0.744331	-1.96123	0.0498518	0.554134	0.999809
MID2	0.803745	-1.94444	0.0518425	0.644879	1.00175
HALLMARK_IL6_JAK_STAT3_SIGNALING	0.0415675	-1.94407	0.0518867	0.00168352	1.02634
HNF4A	1.15764	1.94081	0.0522813	0.998556	1.34206
DUSP4	1.10509	1.93843	0.0525703	0.998891	1.22258
TNFSF18	0.80338	-1.93105	0.0534765	0.643308	1.00328
COPS5	1.49399	1.92244	0.0545503	0.992195	2.24956
IFNA4	305696	1.92014	0.05484	0.769553	1.21434e+11
TYMP	0.829023	-1.91633	0.0553227	0.684351	1.00428
POLR3G	1.26475	1.91393	0.0556297	0.994366	1.60865
PGLYRP2	0.336414	-1.90855	0.0563205	0.109901	1.02978
IL1RL2	0.823295	-1.90459	0.0568339	0.673993	1.00567
SUGT1	1.43071	1.90422	0.0568816	0.98957	2.0685
PLXNA3	1.2421	1.90317	0.0570181	0.993551	1.55284
TXN	1.20859	1.90283	0.0570624	0.994328	1.46901
ZBP1	0.807721	-1.90254	0.0571004	0.648222	1.00647
BPIFB1	0.938984	-1.90004	0.0574278	0.879941	1.00199
TBK1	1.46204	1.89814	0.0576772	0.987705	2.16416
TRIM6	1.20236	1.8944	0.0581724	0.993642	1.45492
PF4	1.24802	1.89316	0.0583371	0.992212	1.56978
BPIFB2	0.917218	-1.88998	0.0587607	0.838601	1.0032
ARHGAP15	0.758726	-1.88956	0.0588166	0.569773	1.01034
TSHR	0.62359	-1.88319	0.0596752	0.381449	1.01944
MFF	1.38014	1.88201	0.0598346	0.986744	1.93039
XCR1	0.767085	-1.88173	0.0598722	0.581968	1.01108
NK cell activated_CIBERSORT	1314.85	1.87902	0.0602413	0.733926	2.35561e+06
JAK3	0.810761	-1.87514	0.0607738	0.651125	1.00954
GO_REGULATION_OF_CHRONIC_INFLAMMATORY_RESPONSE	0.13205	-1.87362	0.0609834	0.0158838	1.0978
MAP3K7	1.39901	1.87244	0.0611453	0.984428	1.98818
LY9	0.742029	-1.87205	0.0611998	0.542946	1.01411
GPSM1	1.22978	1.8713	0.0613031	0.990248	1.52724
IL17RD	1.21116	1.86889	0.0616384	0.990707	1.48066
ATG16L1	1.41014	1.86672	0.0619407	0.982979	2.02292
BIOCARTA_CTLA4_PATHWAY	0.0956058	-1.86094	0.0627533	0.00806706	1.13306
RAD21	1.33656	1.85821	0.0631386	0.984241	1.81499
EREG	1.0801	1.85756	0.0632309	0.995762	1.17158
CCR6	0.396878	-1.85745	0.0632468	0.14968	1.05232
APOBEC3D	0.830667	-1.84926	0.0644201	0.682386	1.01117
GATA4	1.18732	1.84295	0.0653367	0.989157	1.42519
SEMA3B	1.11887	1.8404	0.0657095	0.992729	1.26105
ELMO1	0.815612	-1.83589	0.0663744	0.656122	1.01387
F2RL1	1.14276	1.83559	0.0664177	0.990999	1.31777
POLR2L	1.36629	1.83547	0.0664357	0.979054	1.90668
MC3R	1.37077	1.83153	0.0670212	0.978128	1.92103
B cell naive_CIBERSORT	0.00119626	-1.83053	0.0671712	8.89252e-07	1.60926
SLX4	1.32311	1.82978	0.0672829	0.980277	1.78585
IRS1	1.15335	1.82963	0.0673053	0.989888	1.3438
TMEM173	0.824384	-1.82795	0.0675575	0.670197	1.01405
IL17RC	1.31256	1.82447	0.0680804	0.980005	1.75796
THEM4	0.795863	-1.8223	0.06841	0.622566	1.0174
AZU1	1.24894	1.82123	0.0685715	0.98321	1.58648
LCN1	1.41974	1.81978	0.0687924	0.973363	2.07083
CXCL9	0.913615	-1.81702	0.0692145	0.828781	1.00713
CMTM6	0.724736	-1.81569	0.0694186	0.511976	1.02591
IGLL5	0.916915	-1.81457	0.0695905	0.834909	1.00697
ITK	0.816173	-1.80993	0.0703067	0.655016	1.01698
PSMA7	1.36942	1.80972	0.0703392	0.974237	1.9249
FAS	0.847616	-1.80835	0.0705526	0.708563	1.01396
CXCL5	1.0887	1.80784	0.0706315	0.992874	1.19379
WNT3A	0.88358	-1.8075	0.0706842	0.772605	1.01049
GO_POSITIVE_REGULATION_OF_TYPE_2_IMMUNE_RESPONSE	0.0880696	-1.802	0.0715462	0.00626833	1.23737
KITLG	0.852837	-1.8007	0.07175	0.717162	1.01418
RAF1	1.50255	1.79697	0.0723399	0.963743	2.34258
APOBEC3H	0.815385	-1.79504	0.0726475	0.652502	1.01893
MBL2	881.692	1.79238	0.0730715	0.530427	1.46557e+06
OTUD5	1.4862	1.78569	0.0741501	0.962068	2.29587
FGFR3	0.921493	-1.78425	0.0743838	0.84234	1.00808
TICAM1	1.31734	1.7802	0.0750427	0.972553	1.78435
GO_ADAPTIVE_IMMUNE_RESPONSE	0.0377004	-1.77886	0.075262	0.00101801	1.39617
PRTN3	1.29181	1.77309	0.0762142	0.973375	1.71443
TSC22D3	0.846648	-1.77204	0.0763885	0.704268	1.01781
CCR10	0.788608	-1.77028	0.0766804	0.606277	1.02577
SNX27	1.37813	1.76415	0.077707	0.965026	1.96808
CXCL17	0.928549	-1.76342	0.0778299	0.855108	1.0083
HOXA9	1.192	1.76271	0.0779489	0.980539	1.44906
CD1D	0.813138	-1.76217	0.0780411	0.646017	1.02349
PROK1	1.95303	1.76207	0.0780579	0.927579	4.11212
ELAVL1	1.4986	1.76095	0.0782471	0.955311	2.35086
SOCS1	0.861391	-1.75954	0.0784865	0.72949	1.01714
PTH	1.31094	1.75919	0.0785448	0.969573	1.77251
ITGB1	1.21438	1.74967	0.0801749	0.976926	1.50954
Macrophage M2_CIBERSORT	9.55851	1.74895	0.0802997	0.761577	119.968
CD1E	0.843518	-1.74868	0.0803462	0.697043	1.02077
UBB	1.37426	1.74546	0.080905	0.961684	1.96384
PYCARD	0.83074	-1.74442	0.0810863	0.674495	1.02318
TRIM55	1.20298	1.74281	0.0813669	0.977237	1.48087
SIRPA	1.17406	1.74194	0.0815182	0.980116	1.40638
NEDD4	1.21596	1.73984	0.0818867	0.975565	1.51559
ZAP70	0.842581	-1.73741	0.082314	0.694537	1.02218
GLRX	1.16595	1.73563	0.0826285	0.980351	1.3867
SQSTM1	1.24844	1.7346	0.0828126	0.971581	1.6042
GO_POSITIVE_REGULATION_OF_T_HELPER_1_TYPE_IMMUNE_RESPONSE	0.0663941	-1.72918	0.0837764	0.00306943	1.43616
ARHGEF2	1.20048	1.72207	0.0850577	0.975074	1.47798
DHX33	1.27883	1.7215	0.0851599	0.966506	1.69207
PTPN11	1.32843	1.72049	0.0853428	0.961242	1.83589
AP3B1	1.41778	1.71579	0.0862001	0.951535	2.11248
CD3D	0.876154	-1.71565	0.0862258	0.753328	1.01901
TNFSF11	1.16951	1.71533	0.0862846	0.977917	1.39863
CSH2	2.91525	1.71056	0.0871627	0.855556	9.93349
MYO1C	1.25725	1.70901	0.0874497	0.966942	1.63473
SEMA7A	1.14868	1.70832	0.0875763	0.97979	1.34667
CYTIP	0.857543	-1.70696	0.0878291	0.718818	1.02304
DUSP3	1.37657	1.7048	0.0882309	0.953292	1.98778
ACKR1	0.899167	-1.70453	0.0882824	0.795725	1.01606
NUMBL	1.23165	1.70321	0.0885287	0.969079	1.56537
SHARPIN	1.30615	1.7022	0.0887182	0.960362	1.77644
ATG9A	1.39588	1.69886	0.0893462	0.95003	2.05096
RABEP1	1.37435	1.69722	0.0896559	0.951965	1.98414
DEFB114	170.397	1.69568	0.0899466	0.448962	64671.7
SLAMF6	0.863033	-1.6954	0.09	0.7279	1.02325
PIN1	1.35054	1.69479	0.0901147	0.954071	1.91177
UBD	0.908769	-1.69466	0.0901398	0.813585	1.01509
UMODL1	0.85552	-1.69262	0.0905281	0.714095	1.02495
CLEC4E	0.854891	-1.69182	0.0906812	0.712902	1.02516
CCL19	0.916878	-1.69144	0.0907519	0.829162	1.01387
MAPK8	1.3805	1.6888	0.0912569	0.949545	2.00703
ACTB	1.35568	1.68477	0.0920322	0.95151	1.93153
PTGDS	0.885427	-1.68327	0.092322	0.768455	1.0202
G3BP1	1.41548	1.68279	0.0924157	0.944375	2.1216
PRKCG	1.33853	1.68202	0.0925658	0.952961	1.88011
IL20RA	0.878681	-1.68153	0.0926594	0.755722	1.02165
TRIM37	1.29178	1.68121	0.0927213	0.95844	1.74104
KDM1A	1.32495	1.68105	0.0927533	0.954389	1.83938
ACAP1	0.811899	-1.67946	0.0930628	0.636633	1.03542
BST2	0.894572	-1.6791	0.093133	0.785485	1.01881
IL11	1.15265	1.67781	0.0933843	0.976392	1.36073
FAM3B	0.919978	-1.67756	0.0934332	0.83456	1.01414
B cell plasma_CIBERSORT	0.103967	-1.67429	0.0940734	0.00734599	1.47143
GAL	1.08073	1.67425	0.0940825	0.986839	1.18354
IFNGR2	0.757653	-1.67162	0.0946	0.547205	1.04904
LCN10	0.168295	-1.67151	0.0946216	0.0208249	1.36006
DDX3X	1.36843	1.66937	0.0950445	0.946863	1.97767
SDC1	0.859188	-1.66902	0.0951131	0.71893	1.02681
IL2RG	0.872173	-1.66881	0.0951556	0.74275	1.02415
TNFSF10	0.887773	-1.66803	0.0953104	0.771891	1.02105
CORO1A	0.850028	-1.66635	0.0956428	0.702155	1.02904
TRIM47	0.834032	-1.66585	0.0957432	0.673675	1.03256
CTNNAL1	1.18507	1.66445	0.0960223	0.970303	1.44738
C1QBP	1.22839	1.66238	0.0964374	0.963845	1.56555
BMP2	1.1194	1.65761	0.097396	0.979637	1.27909
CLEC6A	0.730177	-1.65441	0.0980436	0.503075	1.0598
TPM2	1.16961	1.65245	0.0984429	0.971265	1.40846
IL36G	0.91903	-1.65023	0.0988963	0.831336	1.01597
BTK	0.843476	-1.64764	0.0994264	0.688861	1.03279
PIK3R3	0.812335	-1.64684	0.0995911	0.634319	1.04031
IP6K1	1.4984	1.64541	0.0998861	0.925602	2.42568
LCN6	0.405612	-1.6454	0.0998881	0.138452	1.18829
CXCL1	0.923767	-1.64489	0.0999934	0.840483	1.0153
PLAUR	1.14002	1.64425	0.100125	0.975152	1.33276
NOS2	0.89924	-1.64262	0.100461	0.79221	1.02073
UCP2	0.871485	-1.64093	0.100812	0.739443	1.02711
FGF7	0.854267	-1.63822	0.101377	0.707541	1.03142
DEFA6	1.18664	1.63814	0.101393	0.96694	1.45625
CMTM4	1.19357	1.6328	0.102512	0.965166	1.47602
FGFR4	1.13723	1.63093	0.102905	0.97439	1.32728
WDR34	1.23987	1.63008	0.103085	0.957421	1.60565
VAV2	1.16937	1.62856	0.103405	0.968662	1.41166
C8B	1.13942	1.62784	0.103558	0.973721	1.33333
ZYX	1.24211	1.62704	0.103728	0.956607	1.61281
NUDT6	1.51016	1.62696	0.103746	0.919089	2.48136
AZI2	1.46517	1.62637	0.103871	0.924643	2.32167
LGALS2	0.869823	-1.62506	0.10415	0.735155	1.02916
TLR1	0.824262	-1.62295	0.104599	0.652682	1.04095
RCOR1	1.27272	1.62231	0.104738	0.951046	1.70319
PLEC	1.17592	1.62064	0.105095	0.966639	1.43052
TNFRSF18	0.901854	-1.61994	0.105245	0.795894	1.02192
MAPK10	0.84887	-1.61986	0.105261	0.696214	1.035
CMTM7	0.832825	-1.61683	0.105915	0.667186	1.03959
AHR	0.841506	-1.61649	0.105988	0.682638	1.03735
DEFB125	90.2392	1.61551	0.106201	0.382889	21267.6
APOBEC3C	0.843419	-1.61233	0.10689	0.685711	1.0374
AKT2	1.23008	1.61224	0.106909	0.95632	1.58221
TMSB15A	1.11174	1.61207	0.106947	0.9774	1.26454
CCL15	1.20832	1.61202	0.106958	0.959978	1.52091
TRAIP	1.25175	1.60465	0.108571	0.951496	1.64675
PGLYRP1	0.664767	-1.603	0.108935	0.403506	1.09519
NR5A1	0.770181	-1.60204	0.109147	0.559562	1.06008
AVPR1A	0.799176	-1.60003	0.109593	0.607273	1.05172
PRKCE	0.777133	-1.59952	0.109706	0.570578	1.05846
APLNR	0.860659	-1.59431	0.110866	0.715676	1.03501
GZMM	0.87424	-1.59235	0.111305	0.740946	1.03151
SELE	0.863452	-1.59201	0.111383	0.720675	1.03452
PDGFC	1.14707	1.59111	0.111584	0.968692	1.3583
UBQLN1	1.30308	1.59056	0.111709	0.94037	1.80568
CD40LG	0.829396	-1.58669	0.112583	0.658283	1.04499
CLEC1B	0.365042	-1.58598	0.112744	0.105071	1.26825
TUBB3	1.12773	1.58554	0.112843	0.972012	1.3084
CMA1	0.68875	-1.58274	0.113482	0.434037	1.09294
HSPBP1	1.27971	1.58239	0.11356	0.942849	1.73693
ImmuneScore	0.999821	-1.58053	0.113986	0.9996	1.00004
NKIRAS2	1.37786	1.57898	0.11434	0.925576	2.05117
CDH1	0.852835	-1.57427	0.115425	0.699506	1.03977
TRAT1	0.826077	-1.57259	0.115814	0.651029	1.04819
LTBP1	1.13528	1.57133	0.116107	0.969107	1.32994
TNFRSF10D	1.16843	1.57081	0.116227	0.96217	1.41891
IRF4	0.870865	-1.57006	0.116401	0.732806	1.03493
IDO1	0.909015	-1.56917	0.116609	0.806909	1.02404
CD3G	0.857989	-1.56546	0.117474	0.708273	1.03935
FGF1	0.838252	-1.56241	0.118191	0.671818	1.04592
CD1C	0.885756	-1.55912	0.118967	0.760471	1.03168
GO_CYTOKINE_PRODUCTION_INVOLVED_IN_IMMUNE_RESPONSE	0.0186241	-1.55677	0.119524	0.000123628	2.80566
DEFB113	25.0162	1.55571	0.119777	0.433181	1444.68
Mast cell resting_CIBERSORT	1152.48	1.55395	0.120197	0.158507	8.37947e+06
AGRP	1.18635	1.55311	0.120396	0.956223	1.47186
ACVR2A	0.770849	-1.55255	0.120531	0.554981	1.07068
ADRM1	1.32218	1.54998	0.121146	0.92879	1.8822
CALCOCO2	1.35788	1.54845	0.121513	0.921916	2
GO_T_CELL_MEDIATED_IMMUNITY	0.0434744	-1.54829	0.121551	0.000821094	2.30184
IL21R	0.854897	-1.54509	0.122325	0.700721	1.04299
EGR1	1.12709	1.54446	0.122477	0.968327	1.31188
GMFG	0.847193	-1.54364	0.122676	0.686343	1.04574
CLEC4M	2.51931	1.54072	0.123384	0.777694	8.16118
PI3	0.955192	-1.53918	0.12376	0.901028	1.01261
PIK3CG	0.853443	-1.53829	0.123979	0.6974	1.0444
MAP2K1	1.29308	1.53438	0.124936	0.931191	1.79562
p53_signaling_pathway	3.42297	1.53388	0.125059	0.710482	16.4912
RPS6KA5	0.768809	-1.53324	0.125217	0.549362	1.07592
GRAP2	0.799055	-1.53301	0.125275	0.599818	1.06447
LGR4	1.15317	1.5319	0.125547	0.96096	1.38381
CTSK	0.892045	-1.53038	0.125922	0.770632	1.03259
MAP3K4	1.21736	1.52102	0.128255	0.944821	1.56851
MCHR2	0.510441	-1.51605	0.129506	0.213981	1.21763
POLR3B	1.30077	1.51479	0.129826	0.925632	1.82794
RHBDF2	0.800742	-1.51318	0.130234	0.600468	1.06781
TMSB10	1.20459	1.51259	0.130385	0.946433	1.53318
IFNL3	1.706	1.51154	0.130652	0.853451	3.41021
INHBA	1.10749	1.51005	0.131031	0.970039	1.26442
IFNAR2	0.823526	-1.50962	0.131142	0.640029	1.05963
C1R	0.856433	-1.50904	0.131289	0.700284	1.0474
RGS2	1.13232	1.50496	0.132334	0.963127	1.33123
GCGR	0.75502	-1.50443	0.132471	0.523555	1.08881
CYFIP2	1.14968	1.50419	0.132532	0.958616	1.37884
PTX3	1.12256	1.50233	0.133013	0.965396	1.30531
HMGB1	1.30814	1.49915	0.133834	0.920752	1.85851
TCF7L2	1.27198	1.49809	0.134111	0.928512	1.74249
LILRA4	0.802659	-1.49736	0.1343	0.60196	1.07027
PRKCSH	1.3214	1.49692	0.134415	0.917402	1.90331
Macrophage M1_CIBERSORT	0.0429668	-1.49571	0.134728	0.00069504	2.65618
TRIM58	1.15563	1.49544	0.1348	0.956064	1.39685
AR	1.15836	1.49447	0.135052	0.955244	1.40467
SH2D1A	0.870598	-1.49439	0.135073	0.725915	1.04412
REACTOME_PD_1_SIGNALING	0.259332	-1.49415	0.135137	0.0441545	1.52313
FGF19	1.08964	1.4938	0.135228	0.973564	1.21957
SEMA3C	1.12228	1.49248	0.135573	0.96451	1.30587
NRG2	1.36166	1.49078	0.136019	0.907414	2.04331
PSMD7	1.2786	1.49038	0.136123	0.925487	1.76645
ILK	1.25358	1.48955	0.136344	0.931113	1.68772
CCR4	0.868613	-1.48664	0.137109	0.721399	1.04587
IL16	0.833658	-1.48615	0.137239	0.655821	1.05972
SCARB1	1.16702	1.48382	0.137856	0.951646	1.43113
NFATC1	0.82182	-1.48381	0.137859	0.634169	1.065
CD1B	0.833974	-1.4837	0.137889	0.656138	1.06001
MARCO	1.07766	1.48271	0.13815	0.976215	1.18964
LEFTY2	0.796431	-1.48139	0.138503	0.589334	1.0763
IL2	0.480315	-1.47892	0.139161	0.181746	1.26937
Oocyte_meiosis	3.41855	1.4789	0.139166	0.670425	17.4315
POLR3K	1.30051	1.47834	0.139317	0.917959	1.84248
FGA	1.04115	1.47728	0.1396	0.986911	1.09837
VCAM1	0.900211	-1.47598	0.139949	0.782921	1.03507
CSH1	29.5238	1.47506	0.140195	0.32863	2652.39
FGF4	1.24629	1.47496	0.140224	0.930159	1.66987
TNFSF8	0.839106	-1.47476	0.140278	0.664613	1.05941
SEMA4A	0.836951	-1.47428	0.140406	0.660593	1.06039
INHBC	1.61474	1.4742	0.140428	0.853942	3.05335
TRAF5	1.20271	1.47413	0.140445	0.940983	1.53723
CD48	0.885978	-1.47329	0.140673	0.754186	1.0408
DCD	1.55801	1.47154	0.141146	0.863143	2.81228
UBE2V2	1.31351	1.46966	0.141655	0.913036	1.88964
AKIRIN2	1.30588	1.46885	0.141873	0.914636	1.86447
CXCL10	0.924893	-1.46834	0.142011	0.833354	1.02649
TGFBR1	1.18679	1.46148	0.143883	0.943263	1.49319
PI15	1.16378	1.45871	0.144644	0.949217	1.42683
FCGR2B	0.863703	-1.45581	0.145445	0.709074	1.05205
YWHAB	1.38586	1.45343	0.146104	0.892503	2.15193
TSLP	0.857611	-1.45319	0.146172	0.697135	1.05503
IL6ST	0.853554	-1.45193	0.14652	0.689287	1.05697
PRL	1.23874	1.44895	0.147352	0.927274	1.65482
DCN	0.896697	-1.44541	0.148344	0.773453	1.03958
OPRM1	16.7179	1.44465	0.148558	0.366167	763.282
BMP1	1.19649	1.44386	0.148777	0.93789	1.52639
CTSG	0.856533	-1.44315	0.148977	0.69407	1.05702
CD22	0.858775	-1.43981	0.149921	0.698026	1.05654
ANO6	1.2173	1.4374	0.150605	0.93101	1.59161
IL20	1.24563	1.43729	0.150634	0.923233	1.68062
NUP214	1.27388	1.43588	0.151036	0.915439	1.77266
GO_TOLERANCE_INDUCTION	0.196231	-1.43179	0.152203	0.0211176	1.82343
IFNA2	81515.8	1.43142	0.152309	0.0153659	4.3244e+11
TFR2	0.860584	-1.43092	0.152452	0.700613	1.05708
EC	0.423211	-1.42883	0.153053	0.130105	1.37663
P2RY14	0.838937	-1.42863	0.153111	0.659314	1.0675
CCNA2	1.12984	1.42737	0.153473	0.955471	1.33604
MX2	0.892006	-1.42432	0.154353	0.762202	1.04392
NFATC4	1.15225	1.42395	0.15446	0.948053	1.40042
PPARG	1.11558	1.42387	0.154484	0.959657	1.29684
TGFA	1.11207	1.42384	0.154493	0.960793	1.28717
MAP2K7	1.27572	1.42317	0.154687	0.912243	1.78403
MAVS	1.24414	1.42248	0.154886	0.920776	1.68106
DUSP16	1.2164	1.42125	0.155243	0.928437	1.59368
DEFB133	1.9197	1.4211	0.155287	0.780913	4.71913
NLRP2	0.935917	-1.41401	0.157358	0.853826	1.0259
AKT1S1	1.27555	1.41315	0.157611	0.910125	1.78769
Viral_carcinogenesis	5.60979	1.4128	0.157716	0.512787	61.37
GNB2	1.28498	1.41198	0.157955	0.907274	1.81992
IFN-γ_signature	0.322067	-1.41171	0.158034	0.0668037	1.55272
AMBN	1.26441	1.41124	0.158174	0.912818	1.75141
Base_excision_repair	6.4151	1.40728	0.159344	0.481931	85.393
AMFR	1.25343	1.40706	0.159409	0.915065	1.71691
ATF2	1.36221	1.40419	0.160262	0.884845	2.0971
EIF4E	1.33818	1.40277	0.160687	0.890732	2.01039
CXCL11	0.919261	-1.40259	0.160739	0.817237	1.03402
HSPA1A	1.12943	1.39941	0.161689	0.952417	1.33933
CASP1	0.864703	-1.39876	0.161886	0.70535	1.06006
S100A5	0.893374	-1.39603	0.162705	0.762582	1.0466
NCKAP1	1.24762	1.3951	0.162985	0.914317	1.70244
PLXNA2	0.881876	-1.3948	0.163075	0.739085	1.05225
DEFB126	0.860119	-1.39202	0.163917	0.695691	1.06341
Progesterone-mediated_oocyte_maturation	2.55807	1.39111	0.164191	0.681078	9.60788
RUNX3	0.886955	-1.38943	0.164701	0.748878	1.05049
HLA-DRB5	0.920077	-1.3894	0.16471	0.818075	1.0348
NR2C1	1.29072	1.38908	0.164808	0.90043	1.85019
CXCR4	0.880841	-1.38403	0.16635	0.735979	1.05422
ANGPTL4	1.08283	1.3837	0.16645	0.967401	1.21203
ENDOU	1.26141	1.38194	0.166991	0.907433	1.75347
ANGPTL3	0.61753	-1.38191	0.167	0.311707	1.2234
BDNF	1.15383	1.38136	0.167167	0.941827	1.41356
GO_NATURAL_KILLER_CELL_MEDIATED_IMMUNITY	0.0691207	-1.38046	0.167445	0.00155631	3.06987
AKAP10	1.27515	1.37702	0.168507	0.902217	1.80225
ITGAL	0.891484	-1.37625	0.168746	0.756952	1.04993
PNOC	0.858836	-1.37618	0.168765	0.691489	1.06668
LCN8	0.404438	-1.37472	0.169219	0.111258	1.47018
ICAM1	0.917307	-1.37353	0.169588	0.811007	1.03754
PLTP	0.896453	-1.37324	0.169679	0.766958	1.04781
CMTM5	0.442979	-1.3709	0.170407	0.138299	1.41888
NXN	0.866326	-1.36999	0.170691	0.705547	1.06374
REACTOME_INTERFERON_GAMMA_SIGNALING	0.0722799	-1.36995	0.170704	0.00168511	3.10031
BPIFA1	0.966308	-1.36449	0.172413	0.919889	1.01507
HDAC2	1.23153	1.36198	0.173203	0.91262	1.66189
RORA	0.843587	-1.36182	0.173253	0.660411	1.07757
SLAMF7	0.911073	-1.36166	0.173307	0.796771	1.04177
PRKCA	1.12194	1.3607	0.173607	0.950589	1.32418
REL	0.824793	-1.35978	0.173901	0.624836	1.08874
ANGPTL7	0.69651	-1.35627	0.175014	0.412989	1.17467
IGF2	1.06464	1.35438	0.175615	0.972381	1.16566
IL1R1	0.872067	-1.35265	0.176167	0.715168	1.06339
CD28	0.854113	-1.35211	0.176339	0.679585	1.07346
PPIA	1.25422	1.34989	0.177051	0.902696	1.74262
GHRHR	2.12616	1.34944	0.177196	0.710863	6.35925
IL31RA	0.875497	-1.34876	0.177414	0.721675	1.06211
CXCR5	0.54075	-1.3478	0.177722	0.221168	1.32212
FCGR3B	0.900904	-1.34777	0.177732	0.774053	1.04854
CSF2RB	0.893238	-1.3466	0.178111	0.75788	1.05277
EPGN	1.09373	1.34507	0.178602	0.959871	1.24625
FCER1A	0.916249	-1.34412	0.178909	0.806534	1.04089
HSP90AB1	1.2566	1.34155	0.179742	0.900062	1.75438
FANCC	1.20587	1.34043	0.180105	0.917114	1.58555
POSTN	1.09363	1.33945	0.180423	0.959385	1.24666
ECD	1.33241	1.33883	0.180628	0.875335	2.02817
PCBP2	1.30332	1.33704	0.181211	0.883888	1.92179
ADRB2	0.881231	-1.33689	0.181259	0.732129	1.0607
NODAL	0.621716	-1.33641	0.181417	0.309654	1.24827
CYSLTR2	0.804081	-1.33545	0.181731	0.583867	1.10735
USP7	1.26226	1.33453	0.182029	0.896597	1.77704
TSHB	0.352852	-1.33415	0.182154	0.0763787	1.63009
TECPR1	1.20175	1.3325	0.182696	0.9171	1.57474
DDX58	0.874163	-1.3294	0.183716	0.716936	1.06587
ALB	1.09038	1.32794	0.184198	0.959653	1.23892
Myeloid dendritic cell activated_CIBERSORT	49.5555	1.32674	0.184594	0.155229	15820.2
C1S	0.883726	-1.32653	0.184665	0.736209	1.0608
RARRES2	0.901784	-1.32605	0.184823	0.774002	1.05066
TCF4	0.861716	-1.32577	0.184915	0.691528	1.07379
FOXO4	1.20719	1.32481	0.185233	0.913682	1.59497
CEBPE	0.746318	-1.32282	0.185894	0.483773	1.15135
CD3E	0.898637	-1.32231	0.186066	0.766982	1.05289
TRIM21	1.21959	1.32123	0.186426	0.908492	1.63721
FGF10	1.23224	1.32054	0.186654	0.903825	1.67999
PRKACB	1.15763	1.3203	0.186734	0.931542	1.43858
HTR3E	0.222496	-1.32012	0.186794	0.0238949	2.07176
BLNK	0.87978	-1.31934	0.187055	0.727342	1.06417
CCR8	0.842265	-1.31759	0.187641	0.652456	1.08729
IL27RA	0.896138	-1.31758	0.187645	0.761255	1.05492
PTPRC	0.903903	-1.31704	0.187825	0.777722	1.05056
ARPC1A	1.19076	1.31645	0.188024	0.918196	1.54423
PSMD2	1.12905	1.31622	0.188099	0.942366	1.35271
CRLF2	0.841574	-1.31511	0.188472	0.65081	1.08825
ATF1	1.22193	1.31487	0.188553	0.906345	1.64741
KIT	0.92644	-1.31458	0.188651	0.826692	1.03822
DEFB112	1470.46	1.31371	0.188945	0.0276577	7.81787e+07
KIR2DL1	0.579451	-1.31188	0.189561	0.256425	1.3094
IL22RA1	1.09799	1.31055	0.19001	0.954735	1.26273
ARRB2	0.789961	-1.3098	0.190263	0.555117	1.12416
CNOT8	1.22137	1.30944	0.190387	0.90543	1.64754
LEAP2	1.26888	1.30871	0.190631	0.888249	1.81262
PCBP1	1.29357	1.30824	0.190791	0.879651	1.90226
PIAS4	1.27155	1.30329	0.192477	0.885994	1.82488
STAT5B	1.2508	1.30091	0.193288	0.892821	1.7523
ORMDL3	0.837382	-1.29904	0.193929	0.640668	1.0945
GALR2	0.843328	-1.29862	0.194073	0.652087	1.09065
SP1	1.27089	1.2986	0.194081	0.885074	1.82488
IL3RA	0.843857	-1.29786	0.194336	0.653016	1.09047
S100A8	0.955673	-1.29771	0.194386	0.892422	1.02341
JUN	1.14945	1.29754	0.194444	0.931361	1.41861
ADAM33	0.851163	-1.29745	0.194476	0.66725	1.08577
GO_LEUKOCYTE_MIGRATION_INVOLVED_IN_INFLAMMATORY_RESPONSE	0.20254	-1.29676	0.194713	0.0181281	2.26292
TP63	0.961065	-1.29012	0.197008	0.904795	1.02083
CEBPB	1.17106	1.28989	0.197088	0.921245	1.48861
ADRB1	0.890139	-1.28914	0.197348	0.745789	1.06243
IFRD1	1.17009	1.2873	0.19799	0.921197	1.48623
SH2D1B	1.19619	1.28608	0.198414	0.910405	1.57168
HACE1	1.2531	1.28602	0.198438	0.888486	1.76733
APOBEC3A	0.908105	-1.28497	0.198804	0.783936	1.05194
Macrophage M0_CIBERSORT	2.64852	1.28254	0.199654	0.597824	11.7337
DEFB108B	0.142523	-1.28129	0.200092	0.00723765	2.80654
MASP1	1.20179	1.28053	0.200358	0.907078	1.59225
OGFR	1.21274	1.28052	0.200362	0.902721	1.62922
CNPY3	0.783631	-1.27971	0.200648	0.53943	1.13838
WNT2B	0.890385	-1.27922	0.20082	0.745287	1.06373
NAIP	0.620007	-1.27824	0.201164	0.297902	1.29039
SEMA5B	0.871511	-1.27796	0.201263	0.705783	1.07615
FGF12	1.09805	1.27525	0.202222	0.95102	1.2678
CCR2	0.885062	-1.27273	0.203112	0.733356	1.06815
DUOX1	0.917841	-1.2725	0.203197	0.804303	1.04741
TRIM61	1.22561	1.27175	0.203461	0.895752	1.67694
POMC	0.931192	-1.27148	0.203559	0.834283	1.03936
CCL23	1.11667	1.27004	0.204069	0.941817	1.32398
PQBP1	1.33732	1.26791	0.20483	0.853292	2.09591
SCGB3A1	0.958723	-1.26769	0.20491	0.898233	1.02329
PIAS3	1.19326	1.26749	0.20498	0.907983	1.56816
PPP3CB	1.29614	1.26628	0.205411	0.86754	1.93647
CASP4	1.1747	1.26427	0.206134	0.915211	1.50775
CTLA4	0.886268	-1.26401	0.206225	0.734955	1.06873
CLEC4D	0.7754	-1.25707	0.20873	0.52153	1.15285
STAT5A	0.864103	-1.25699	0.208756	0.688106	1.08511
LTA	0.8441	-1.25694	0.208777	0.648065	1.09943
IL22RA2	0.857079	-1.2554	0.209333	0.673677	1.09041
TNFSF9	1.10894	1.25482	0.209544	0.943549	1.30332
FSHR	2.52336	1.25439	0.209699	0.59415	10.7167
PDGFRL	0.906915	-1.25245	0.210406	0.778328	1.05675
S100A12	0.936008	-1.25027	0.2112	0.843832	1.03825
PKLR	0.539012	-1.24857	0.211823	0.204301	1.42209
IL17A	0.676972	-1.24692	0.212426	0.366653	1.24993
NLRP10	1.32508	1.24444	0.213337	0.850578	2.06428
PDIA2	0.902271	-1.24429	0.213392	0.767336	1.06093
MAP2K2	1.29537	1.24245	0.214071	0.861176	1.94849
SOCS6	1.19886	1.24123	0.214519	0.900304	1.59642
PSMD1	1.20559	1.23911	0.215305	0.896938	1.62045
PAEP	1.04249	1.23691	0.216122	0.975971	1.11353
MIF	1.14915	1.23475	0.216923	0.921591	1.4329
POLR3C	1.26111	1.23353	0.217379	0.872301	1.82321
ZFPM1	1.23402	1.23093	0.218349	0.882902	1.72478
BMP4	1.08957	1.22876	0.219162	0.950236	1.24932
GO_POSITIVE_REGULATION_OF_ACUTE_INFLAMMATORY_RESPONSE	0.159064	-1.22661	0.219968	0.00842933	3.00159
HDAC11	1.18478	1.22593	0.220225	0.903458	1.55371
NR3C1	1.18484	1.22443	0.220791	0.903131	1.55443
PIK3R2	0.723732	-1.22208	0.221676	0.430893	1.21559
IL10RB	0.809244	-1.22036	0.222328	0.576037	1.13686
ERBB2	0.894283	-1.21907	0.222819	0.747238	1.07027
ADA2	0.905976	-1.2184	0.22307	0.772919	1.06194
AQP3	0.947275	-1.21755	0.223394	0.868177	1.03358
TRIM22	0.889041	-1.21714	0.223551	0.735649	1.07442
PROK2	0.815854	-1.21684	0.223663	0.587823	1.13234
CD37	0.884934	-1.21543	0.224202	0.72661	1.07776
S100A2	0.961987	-1.21522	0.224284	0.9037	1.02403
STAT3	0.797809	-1.21515	0.224308	0.554202	1.1485
PTAFR	0.906303	-1.21509	0.224331	0.773311	1.06217
BTN3A3	0.862507	-1.2143	0.224635	0.679327	1.09508
UBC	1.30633	1.21278	0.225215	0.848205	2.01188
HIF1A	0.857902	-1.21271	0.225239	0.669671	1.09904
CD40	0.900741	-1.21148	0.225711	0.760591	1.06672
RPS6KA1	0.80312	-1.21052	0.226081	0.56313	1.14539
MAPT	1.13654	1.21014	0.226224	0.923761	1.39833
LIFR	0.916779	-1.20891	0.226697	0.796316	1.05546
GDF5	0.870062	-1.2087	0.226779	0.694269	1.09037
ADCY9	0.873612	-1.20709	0.227399	0.701514	1.08793
ESR2	0.675707	-1.20624	0.227724	0.357389	1.27754
MAP2K6	1.11363	1.20496	0.228217	0.934791	1.32667
POLR3F	1.25059	1.20284	0.229038	0.868703	1.80036
RAD23A	1.20006	1.19961	0.23029	0.890837	1.61662
ISG20L2	1.23153	1.19928	0.230419	0.876257	1.73086
SMARCA4	1.1354	1.19903	0.230515	0.922574	1.39732
SOS2	0.806218	-1.19886	0.230582	0.566913	1.14654
MANF	1.2037	1.19849	0.230725	0.888879	1.63002
LGALS4	1.05808	1.1977	0.231033	0.964709	1.16048
FREM1	0.834391	-1.19703	0.231296	0.620331	1.12232
PTK2B	0.865593	-1.19593	0.231724	0.68325	1.0966
KRAS	1.17738	1.19564	0.231838	0.900877	1.53875
LRRFIP1	1.18181	1.19507	0.232059	0.8986	1.55428
OXTR	1.13929	1.193	0.232868	0.919584	1.41148
IL17F	0.206132	-1.19099	0.233656	0.0153272	2.77221
SST	0.935786	-1.19043	0.233876	0.83892	1.04384
TNFSF14	1.15388	1.19032	0.23392	0.911608	1.46054
FGF9	1.12712	1.18898	0.234448	0.925336	1.37292
RETN	1.07991	1.18898	0.234449	0.951368	1.22583
HLA-DQA2	0.944106	-1.18842	0.234666	0.858666	1.03805
NMB	1.08362	1.1866	0.235387	0.949009	1.23731
MID1	1.14252	1.18584	0.235687	0.916699	1.42396
TPP2	1.20754	1.18427	0.236308	0.8838	1.64987
TRPM2	0.885983	-1.18409	0.236379	0.725105	1.08255
TIRAP	1.19878	1.18388	0.236461	0.887937	1.61845
TRIM5	1.19163	1.18352	0.236602	0.891348	1.59308
CD247	0.888311	-1.18316	0.236746	0.730064	1.08086
PRMT1	1.18945	1.18241	0.237042	0.892178	1.58578
TNC	1.06066	1.18229	0.237089	0.962003	1.16944
BAIAP2	0.881287	-1.1821	0.237165	0.714693	1.08671
MC1R	1.14699	1.18138	0.23745	0.913585	1.44002
GMFB	1.23018	1.18128	0.237491	0.872359	1.73476
COPS8	1.30591	1.17943	0.238227	0.838089	2.03487
MDM2	1.19312	1.17934	0.238261	0.889695	1.60004
CXCR2	0.882071	-1.17738	0.239045	0.715788	1.08698
TRIM14	0.856509	-1.17178	0.241287	0.661023	1.10981
CAPRIN1	1.23295	1.16755	0.242989	0.867511	1.75234
OTUB2	1.16739	1.16662	0.243363	0.900101	1.51404
NLRP1	0.889022	-1.16583	0.243683	0.729501	1.08343
POLR2K	1.21226	1.16513	0.243967	0.876945	1.67579
CRK	1.25566	1.1649	0.244061	0.856087	1.84173
FOXA1	0.932225	-1.16357	0.244598	0.828286	1.04921
XIAP	1.25288	1.16291	0.244867	0.856825	1.83202
RLN2	1.22023	1.16248	0.245041	0.872369	1.70679
TSC2	1.17922	1.16134	0.245504	0.892825	1.55748
PSMC4	1.15764	1.16069	0.245767	0.904113	1.48226
NLRC3	0.861089	-1.16042	0.245879	0.668872	1.10854
KHSRP	1.18657	1.16036	0.245903	0.888799	1.58411
SLC22A3	1.05772	1.1602	0.245966	0.962058	1.16289
ILF3	1.1867	1.15998	0.246056	0.888648	1.58473
NFKBIA	0.873013	-1.15926	0.246349	0.693913	1.09834
MEF2C	0.881312	-1.15859	0.246624	0.711715	1.09132
NCF1	0.882545	-1.15691	0.247308	0.71418	1.0906
CXCR6	0.896523	-1.1559	0.247724	0.744944	1.07895
DES	0.920424	-1.1553	0.247967	0.799639	1.05945
SPON2	1.10379	1.15515	0.24803	0.933515	1.30511
RASGRP1	0.894405	-1.15457	0.248268	0.740047	1.08096
CGB1	0.0104742	-1.15369	0.248626	4.53504e-06	24.1915
TLR7	0.882029	-1.15324	0.24881	0.712574	1.09178
GO_REGULATION_OF_CYTOKINE_PRODUCTION_INVOLVED_IN_IMMUNE_RESPONSE	0.0778138	-1.15285	0.248971	0.00101331	5.97546
PAK6	0.68378	-1.15164	0.249468	0.358065	1.30578
ZMYND11	0.819447	-1.15017	0.250073	0.583654	1.1505
SEMA3F	0.903578	-1.14911	0.250509	0.76008	1.07417
DHCR24	0.884467	-1.14568	0.251928	0.716915	1.09118
CSF1	0.897403	-1.14566	0.251937	0.745693	1.07998
NLRP13	0.309844	-1.14399	0.252628	0.0416231	2.3065
BIRC2	1.20624	1.14133	0.253732	0.874161	1.66446
HTR3C	0.646086	-1.14089	0.253917	0.305058	1.36835
ECSIT	1.16999	1.13999	0.254291	0.893216	1.53254
ATG5	1.20821	1.13995	0.254307	0.872795	1.67251
THRB	1.1234	1.13828	0.255003	0.919437	1.3726
CCL5	0.921058	-1.13679	0.255627	0.799307	1.06135
CDK1	1.0953	1.13604	0.255941	0.93611	1.28157
CHUK	1.24375	1.13589	0.256001	0.853637	1.81214
PLD2	1.19876	1.13498	0.256385	0.87654	1.63943
T cell follicular helper_CIBERSORT	0.0108372	-1.13472	0.256495	4.37198e-06	26.863
HTR3B	1.11997	1.13466	0.256518	0.920893	1.36208
IL9R	0.78777	-1.13449	0.256591	0.521695	1.18955
NFE2L2	0.896295	-1.13436	0.256644	0.741814	1.08295
SEMA6C	0.886338	-1.13112	0.258005	0.71912	1.09244
PPP3CC	0.808044	-1.13086	0.258113	0.558476	1.16914
ZC3HAV1L	1.12922	1.13069	0.258185	0.914724	1.39402
MTA1	1.16343	1.13001	0.258473	0.894777	1.51275
STAP2	0.890836	-1.12992	0.258508	0.728983	1.08863
FGF13	1.15403	1.12925	0.258792	0.899978	1.47979
T cell CD4+ naive_CIBERSORT	3.13889e+09	1.12908	0.258865	1.02649e-07	9.59843e+25
DEFB106B	8.25498	1.12908	0.258865	0.21154	322.137
DEFB107A	4.17929	1.12908	0.258865	0.349086	50.0349
TAB2	1.21823	1.12824	0.259218	0.864571	1.71657
FLT3	0.801645	-1.12795	0.259342	0.545932	1.17714
FAM3D	0.938073	-1.12605	0.260142	0.839292	1.04848
GLI1	1.10603	1.12605	0.260146	0.928082	1.3181
INSL5	2.24981	1.12468	0.260725	0.547603	9.24327
RBP4	1.06086	1.12365	0.261163	0.956982	1.17601
LTB	0.915507	-1.12326	0.261326	0.784811	1.06797
KEGG_ANTIGEN_PROCESSING_AND_PRESENTATION	0.0631168	-1.12261	0.261603	0.000507362	7.85184
UBE2D3	1.30776	1.12111	0.262241	0.818107	2.09048
HSPA6	1.08445	1.11791	0.263607	0.940758	1.25009
F2R	1.12544	1.11767	0.263707	0.914793	1.38459
NR0B1	1.04577	1.117	0.263993	0.966792	1.13119
S100B	0.925476	-1.11627	0.264306	0.80781	1.06028
AREG	1.0478	1.11524	0.264749	0.965249	1.13742
Cell_cycle	2.5044	1.11517	0.264777	0.498844	12.5731
FABP2	2.43891	1.11514	0.264791	0.508934	11.6877
HLA-DPB1	0.918104	-1.11481	0.264933	0.790045	1.06692
IL15	1.16672	1.11437	0.265119	0.889582	1.53019
LCN2	0.956597	-1.11263	0.265869	0.88467	1.03437
WNT9B	0.415502	-1.11255	0.2659	0.0884345	1.9522
IFNK	1.19954	1.11039	0.266829	0.870054	1.65379
RIPK2	1.15117	1.10907	0.267402	0.897617	1.47635
DEFB103A	1.8673	1.10879	0.267521	0.619155	5.63154
IL1RAPL1	1.45629	1.10814	0.267803	0.749052	2.83127
HTR3D	0.030462	-1.10793	0.267891	6.33118e-05	14.6566
CD180	0.893603	-1.10783	0.267937	0.732334	1.09038
XCL2	0.882726	-1.10599	0.268731	0.707656	1.10111
CRHR1	1.17429	1.10556	0.268917	0.883231	1.56127
MMP8	1.19487	1.10431	0.269461	0.871144	1.63889
SERPINA3	1.14222	1.10108	0.270861	0.901474	1.44726
F2RL2	1.06434	1.10097	0.270912	0.952514	1.18929
LBP	1.06741	1.10063	0.271059	0.950341	1.1989
HLA-DMA	0.913587	-1.0987	0.271898	0.777557	1.07342
NRP2	1.10775	1.09822	0.272107	0.922841	1.32972
NPPC	0.941626	-1.0973	0.272508	0.84571	1.04842
SEMA4C	1.13822	1.09644	0.272887	0.903066	1.4346
C6	0.888718	-1.09608	0.273043	0.719691	1.09744
IRF6	0.929057	-1.09493	0.273546	0.8144	1.05986
CD320	1.14511	1.0936	0.274129	0.898214	1.45988
PRSS3	1.05999	1.09269	0.274528	0.954812	1.17675
HLA-DRA	0.927335	-1.09197	0.274848	0.809897	1.0618
PPBP	1.07474	1.09189	0.274884	0.944304	1.2232
CLTC	1.2035	1.09167	0.274977	0.863006	1.67835
GAB2	1.10929	1.08933	0.276008	0.920449	1.33686
RNF135	0.847605	-1.08736	0.27688	0.629162	1.14189
LTBP3	0.88879	-1.08698	0.277048	0.718583	1.09931
PSMD5	0.849819	-1.08613	0.277424	0.633567	1.13988
2021-03-05	1.25656	1.08519	0.277838	0.831857	1.89809
CD300LB	0.842147	-1.08493	0.277952	0.617446	1.14862
SIGLEC14	0.908973	-1.08469	0.27806	0.764989	1.08006
UBE2N	1.24159	1.08326	0.278692	0.83935	1.83658
PLA2G2A	0.936939	-1.08293	0.278841	0.832746	1.05417
LCP2	0.899672	-1.08259	0.278991	0.742943	1.08946
IRGM	0.516778	-1.08134	0.279546	0.156192	1.70982
MET	1.07064	1.08123	0.279593	0.946036	1.21166
PRKAR1B	1.13394	1.08099	0.2797	0.902839	1.42421
CCDC88A	1.14883	1.07981	0.280228	0.893072	1.47782
SSTR1	1.09048	1.07763	0.281199	0.931534	1.27655
CD8A	0.921392	-1.07708	0.281443	0.793861	1.06941
PSMD11	1.15598	1.07626	0.281809	0.887794	1.50519
IL19	0.821015	-1.07465	0.282531	0.572985	1.17641
LANCL1	1.15685	1.07391	0.282861	0.886734	1.50924
SRPK2	1.19392	1.07388	0.282876	0.863946	1.64992
DEFA5	1.08073	1.07297	0.283284	0.937835	1.2454
CCL20	0.950343	-1.07289	0.28332	0.86591	1.04301
BCL2L1	1.17262	1.07235	0.283563	0.87651	1.56876
SEMA3D	0.909143	-1.07219	0.283633	0.763856	1.08206
Mismatch_repair	3.08021	1.07052	0.284387	0.392698	24.1603
EBI3	0.898663	-1.06773	0.285644	0.738614	1.09339
PPARGC1B	0.87212	-1.06746	0.285763	0.678372	1.1212
IL12RB1	0.887814	-1.06648	0.286207	0.713426	1.10483
VLDLR	1.10236	1.06572	0.286548	0.921485	1.31873
NFKBIE	0.845976	-1.06541	0.286689	0.621905	1.15078
BCL2	0.903912	-1.06454	0.287085	0.750495	1.08869
VPS45	1.25041	1.06158	0.288427	0.827688	1.88903
ANXA6	1.1164	1.06011	0.289094	0.910772	1.36845
SIGLEC8	0.886611	-1.058	0.290055	0.709428	1.10805
CDK6	1.09404	1.05732	0.290365	0.926139	1.29239
GALR3	0.648738	-1.05631	0.290828	0.290647	1.44801
MicroRNAs_in_cancer	2.36521	1.05604	0.290949	0.478614	11.6883
HTN1	2.35793	1.05511	0.291374	0.479205	11.6022
PRKD1	1.11238	1.05455	0.291632	0.912613	1.35588
ICOS	0.888943	-1.05035	0.293556	0.713629	1.10733
OSGIN1	1.05647	1.0491	0.29413	0.953429	1.17064
TRAFD1	0.842	-1.04844	0.294438	0.610504	1.16128
ARPC3	1.25684	1.04643	0.295363	0.819081	1.92857
DEFB116	0.0971781	-1.04523	0.295916	0.00122774	7.69182
SOCS5	0.818575	-1.04491	0.296065	0.562315	1.19162
CSF3R	0.932176	-1.04337	0.296778	0.816958	1.06364
GKN1	1.76988	1.04097	0.297891	0.604098	5.18538
CXCL16	0.890038	-1.03991	0.298384	0.714589	1.10856
GO_MYELOID_LEUKOCYTE_ACTIVATION	0.0582052	-1.03706	0.299708	0.00026967	12.5629
AEN	1.17969	1.0363	0.300063	0.863043	1.61251
S100A14	0.949912	-1.03576	0.300314	0.861893	1.04692
GREM2	1.09074	1.03477	0.300778	0.925283	1.28577
GDF7	1.26007	1.03436	0.300967	0.813133	1.95266
TAPBP	0.852531	-1.03348	0.301381	0.629947	1.15376
TRHR	3.66276	1.03331	0.301459	0.312167	42.9764
COX5B	1.16294	1.03145	0.302331	0.872944	1.54926
SEMA6D	0.931973	-1.03143	0.302339	0.815197	1.06548
LCK	0.90871	-1.0289	0.303525	0.757234	1.09049
NR1H2	1.21936	1.02487	0.305425	0.834472	1.78178
PSMD13	1.2244	1.02451	0.305596	0.831224	1.80356
WIPF3	1.08213	1.02421	0.305738	0.930424	1.25857
UBE2D1	1.19535	1.02229	0.306644	0.849022	1.68295
CHIT1	0.94001	-1.02208	0.306742	0.834856	1.05841
ELMO2	1.2285	1.02196	0.306799	0.82788	1.82298
MHC	0.756363	-1.02172	0.306915	0.442689	1.2923
S100P	1.03468	1.01978	0.307831	0.969059	1.10474
SIGLEC6	0.870633	-1.01888	0.308262	0.666958	1.13651
IFITM2	1.10367	1.01798	0.308686	0.912767	1.33449
CD8B	0.923832	-1.01695	0.309175	0.793013	1.07623
WAS	0.902319	-1.01623	0.309518	0.740058	1.10016
PRKDC	1.1196	1.01622	0.309524	0.900401	1.39216
Proteasome	42.0896	1.01469	0.310253	0.0306859	57731.2
CCR3	1.16367	1.01405	0.310558	0.868146	1.5598
CFB	0.934547	-1.01311	0.311009	0.819834	1.06531
GO_MAST_CELL_MEDIATED_IMMUNITY	0.182167	-1.01066	0.31218	0.00670349	4.95037
IREB2	1.1609	1.00884	0.313052	0.868783	1.55124
RNF41	1.23199	1.00808	0.313414	0.82119	1.8483
SAMHD1	0.898888	-1.00763	0.313633	0.730562	1.106
CBLB	1.17499	1.00753	0.31368	0.858612	1.60794
MST1R	1.0796	1.0072	0.313838	0.930107	1.25313
LGALS9	0.907702	-1.00698	0.313943	0.751771	1.09598
NR2F2	1.1163	1.00697	0.313949	0.901117	1.38286
SHC4	1.19441	1.00686	0.314002	0.845215	1.68786
TP53	1.09676	1.0063	0.31427	0.916192	1.31292
TNFRSF14	0.880222	-1.00526	0.31477	0.686378	1.12881
DHX9	1.20801	1.00387	0.31544	0.835285	1.74706
FGF11	0.887862	-1.00338	0.315679	0.703792	1.12007
NTF3	0.897335	-1.00299	0.315865	0.726143	1.10889
TRIM36	1.12707	1.00294	0.315889	0.892128	1.42389
CEBPD	0.910373	-0.999846	0.317385	0.757319	1.09436
TRIM56	1.14127	0.99969	0.31746	0.880795	1.47877
PRKCD	0.837712	-0.99912	0.317737	0.591875	1.18566
VIM	1.09708	0.997916	0.31832	0.914548	1.31605
CCL24	1.07373	0.997862	0.318346	0.933714	1.23473
NLRP6	0.791454	-0.996383	0.319064	0.499598	1.25381
HLA-DRB1	0.931506	-0.99519	0.319644	0.810024	1.07121
RFXANK	1.19437	0.993813	0.320314	0.841412	1.69539
BIRC5	1.07712	0.993494	0.320469	0.930284	1.24712
IL31	0.630177	-0.993378	0.320526	0.253394	1.56722
SRC	1.16564	0.992488	0.32096	0.861218	1.57767
StromalScore	0.999878	-0.992018	0.321189	0.999636	1.00012
PIK3CB	1.14996	0.990997	0.321687	0.872298	1.51601
PTGER4	1.10503	0.990559	0.321901	0.906883	1.34648
OAS1	1.08216	0.989749	0.322297	0.925523	1.26529
TRIM24	0.877726	-0.98872	0.3228	0.677764	1.13668
TRIM8	1.11792	0.987581	0.323358	0.896053	1.39472
CD5L	1.30627	0.987455	0.32342	0.768639	2.21996
OXT	0.867056	-0.987442	0.323426	0.653248	1.15084
MYH2	1.47123	0.985987	0.32414	0.682905	3.16959
CD81	1.17121	0.982696	0.325757	0.854562	1.60519
SMAP2	0.858978	-0.982494	0.325857	0.634284	1.16327
B2M	0.893873	-0.980497	0.326841	0.714296	1.1186
DEFB104A	2.69692	0.978779	0.327689	0.36989	19.6636
DDX21	1.12332	0.978506	0.327824	0.889905	1.41796
DLK1	1.07615	0.977934	0.328107	0.928955	1.24666
ANXA2	1.12304	0.974651	0.329734	0.889313	1.41819
NTF4	0.921798	-0.973327	0.330391	0.782392	1.08604
CFL1	1.23697	0.972174	0.330964	0.805667	1.89918
ELN	0.942186	-0.971598	0.33125	0.835533	1.06245
OPTN	0.880143	-0.971005	0.331546	0.680196	1.13886
PKN1	1.11406	0.969307	0.332392	0.895484	1.38599
SEMA3E	0.934131	-0.969237	0.332427	0.813892	1.07213
LYZ	0.947319	-0.968909	0.33259	0.849085	1.05692
OBP2A	0.895213	-0.968788	0.332651	0.715596	1.11991
TREML1	0.842567	-0.968731	0.332679	0.595778	1.19158
TRIM9	1.092	0.968115	0.332987	0.913775	1.30499
ERAP1	1.1286	0.967938	0.333075	0.883393	1.44186
CCL3L1	0.919816	-0.967745	0.333172	0.776578	1.08947
TNIP1	1.17219	0.967742	0.333173	0.849683	1.61711
TGFB1	0.892685	-0.967599	0.333245	0.709303	1.12348
RSAD2	0.928892	-0.965109	0.33449	0.799666	1.079
BMPR1B	1.07937	0.964712	0.334689	0.924228	1.26056
TMED7	1.17087	0.964169	0.334961	0.849661	1.6135
TRIM27	1.19752	0.963377	0.335358	0.829888	1.728
SRPK1	1.15809	0.962674	0.335711	0.858944	1.56143
DEFB118	581.615	0.962591	0.335753	0.00136605	2.47631e+08
IRAK4	0.855154	-0.962392	0.335853	0.621797	1.17609
PURA	1.1944	0.96117	0.336467	0.831437	1.71582
ASCC3	1.17337	0.959713	0.3372	0.846512	1.62643
PALM3	1.06054	0.958717	0.337701	0.940461	1.19595
ARPC4	1.23021	0.958109	0.338008	0.805219	1.8795
SLC11A1	1.09656	0.957573	0.338278	0.908014	1.32426
GPHA2	0.84477	-0.956763	0.338687	0.597943	1.19349
EHMT2	1.15026	0.955116	0.339519	0.863052	1.53306
PLCL1	0.843373	-0.953543	0.340315	0.594234	1.19697
AIMP1	1.25247	0.953287	0.340445	0.788416	1.98968
PAK4	1.1244	0.951535	0.341333	0.883146	1.43157
TLR3	1.09097	0.951501	0.34135	0.911851	1.30527
CRCP	1.20172	0.95133	0.341437	0.822981	1.75476
PPARA	0.863238	-0.95096	0.341625	0.637518	1.16888
IL2RB	0.926438	-0.949456	0.342389	0.791252	1.08472
T cell regulatory (Tregs)_CIBERSORT	0.0336607	-0.948143	0.343057	3.03702e-05	37.3076
NKIRAS1	1.2744	0.94796	0.34315	0.771931	2.10395
PHLPP2	1.16251	0.946732	0.343776	0.851161	1.58774
MEF2A	0.859983	-0.94663	0.343827	0.629294	1.17524
CCK	1.16539	0.945291	0.34451	0.8485	1.60062
GOPC	1.17533	0.941486	0.346456	0.839658	1.64519
CAPZA2	1.11947	0.940696	0.346861	0.884903	1.4162
AKT1	1.18186	0.939797	0.347322	0.834122	1.67456
IL21	0.753981	-0.937748	0.348374	0.417864	1.36046
CTSH	0.923653	-0.937511	0.348496	0.782351	1.09048
HLA-DMB	0.931357	-0.93663	0.348949	0.802583	1.08079
MERTK	0.918479	-0.934149	0.350227	0.768393	1.09788
PIK3CD	0.897068	-0.934141	0.350231	0.714244	1.12669
VNN1	1.066	0.934119	0.350242	0.932222	1.21896
HMGB2	1.11477	0.933891	0.35036	0.887478	1.40027
PTGER3	0.877712	-0.933818	0.350398	0.667506	1.15411
CSF3	0.933342	-0.933713	0.350452	0.80752	1.07877
DUOX2	0.933138	-0.933587	0.350517	0.806958	1.07905
ING4	0.862251	-0.9327	0.350975	0.631502	1.17731
BID	0.902788	-0.930181	0.352277	0.727783	1.11988
PTH2R	0.927506	-0.92887	0.352957	0.791323	1.08713
CTSD	1.11299	0.928023	0.353396	0.887778	1.39532
CCL15-CCL14	1.32411	0.927327	0.353757	0.731528	2.39671
HLA-DQA1	0.941166	-0.926403	0.354236	0.827851	1.06999
ITPR1	1.09803	0.924801	0.355069	0.900616	1.33871
CKLF	1.11416	0.923199	0.355904	0.88568	1.40158
ACAA1	1.17221	0.922078	0.356488	0.83623	1.64319
FCN2	0.701234	-0.921634	0.35672	0.329665	1.4916
CIITA	0.923484	-0.921492	0.356794	0.779651	1.09385
BPIFA3	353.238	0.920531	0.357295	0.00132681	9.40433e+07
IRF5	0.91526	-0.919812	0.357671	0.757883	1.10532
FSTL1	1.08806	0.918393	0.358413	0.908723	1.30279
PYDC1	0.857119	-0.918232	0.358497	0.616762	1.19114
NUP153	1.13027	0.917112	0.359084	0.870011	1.46839
BACH2	1.1233	0.916185	0.35957	0.875934	1.44053
PSPN	1.21242	0.915533	0.359912	0.80273	1.8312
DEFB119	0.171489	-0.914826	0.360283	0.00392311	7.49621
NFAT5	1.13633	0.913429	0.361017	0.86379	1.49486
PLSCR1	1.11144	0.91143	0.362069	0.885545	1.39496
NFYC	1.19497	0.911151	0.362216	0.814622	1.7529
JAK1	1.14764	0.910215	0.362709	0.853152	1.54378
PRLHR	0.217818	-0.909723	0.362968	0.0081666	5.80959
CDK9	1.19185	0.907116	0.364345	0.815704	1.74145
DUSP10	1.10663	0.906931	0.364443	0.889011	1.37753
AZGP1	1.03589	0.906538	0.364651	0.959849	1.11796
IL9	2.36516	0.905764	0.365061	0.367175	15.2352
NCR2	1.57976	0.904575	0.365691	0.586541	4.25487
LST1	0.922854	-0.904096	0.365945	0.775436	1.0983
FOXA2	1.04027	0.903901	0.366048	0.954922	1.13324
EGF	1.06995	0.902986	0.366533	0.923906	1.23909
SLC40A1	0.930413	-0.90278	0.366643	0.795555	1.08813
UBR1	1.13754	0.900442	0.367885	0.859298	1.50589
GDF3	0.705728	-0.899942	0.368151	0.33036	1.5076
NGFR	0.952951	-0.898403	0.36897	0.857849	1.0586
IL36B	0.88979	-0.898221	0.369068	0.689653	1.14801
PIAS1	1.18665	0.897944	0.369215	0.816761	1.72406
IRF8	0.925051	-0.896837	0.369806	0.780232	1.09675
IL1RAP	0.935428	-0.895908	0.370302	0.808334	1.08251
HSPA5	1.17162	0.895735	0.370394	0.828462	1.65693
LTBR	0.89148	-0.895628	0.370452	0.693325	1.14627
RABEP2	1.14371	0.895345	0.370603	0.85243	1.53452
CETP	0.863688	-0.894057	0.371291	0.626379	1.1909
OSM	1.07087	0.891366	0.372733	0.921192	1.24487
NR6A1	0.875599	-0.891142	0.372853	0.65375	1.17273
NCK1	0.902126	-0.890313	0.373298	0.719102	1.13173
RELB	0.901786	-0.889182	0.373905	0.718028	1.13257
PAK2	1.11953	0.889014	0.373996	0.872828	1.43597
UTS2B	1.2607	0.888736	0.374145	0.756362	2.10132
GSK3B	1.13084	0.887493	0.374814	0.861925	1.48365
POLR3E	1.18361	0.886779	0.375198	0.815458	1.71798
IL20RB	1.03874	0.885296	0.375997	0.954906	1.12994
EPS8	1.07496	0.884936	0.376191	0.915934	1.2616
MEFV	0.867099	-0.884052	0.376668	0.632071	1.18952
MLNR	1.23412	0.883755	0.376828	0.774013	1.96773
GNAI1	1.07458	0.883718	0.376848	0.916129	1.26043
NRG3	1.47279	0.883479	0.376977	0.623918	3.4766
PPP2R5D	1.17428	0.883254	0.377099	0.822143	1.67724
PSME1	1.16774	0.882494	0.37751	0.827513	1.64785
FABP9	1.19297	0.882031	0.37776	0.806032	1.76565
OLFM4	0.934501	-0.880446	0.378618	0.803688	1.08661
UTS2	0.846871	-0.879355	0.379209	0.584698	1.2266
CLCF1	1.07146	0.87914	0.379326	0.918641	1.24971
CMKLR1	0.924822	-0.877928	0.379983	0.776755	1.10111
ACE2	0.939651	-0.877549	0.380188	0.817691	1.0798
TGFB2	1.06737	0.874994	0.381577	0.922336	1.23521
TSC1	1.15609	0.874519	0.381836	0.83525	1.60017
INS	1.79055	0.872866	0.382736	0.484084	6.62299
PTN	0.959193	-0.872037	0.383188	0.873451	1.05335
KLRC1	0.863202	-0.871849	0.383291	0.62014	1.20153
VDR	0.919245	-0.87176	0.383339	0.760703	1.11083
RFX5	0.869986	-0.871512	0.383475	0.636033	1.18999
NR2C2	1.14088	0.87016	0.384213	0.847838	1.5352
OPRL1	1.11524	0.868987	0.384854	0.872032	1.42627
MLN	1.52351	0.867695	0.385561	0.588614	3.94331
CCL8	1.05807	0.867577	0.385626	0.93139	1.20199
FGFR1	1.07241	0.866692	0.386111	0.915591	1.25609
ATRIP	2.08592	0.865976	0.386503	0.39503	11.0146
CRIM1	1.08403	0.865634	0.386691	0.903029	1.30131
WFDC2	0.963728	-0.864359	0.387391	0.88628	1.04794
TNFRSF1B	0.915351	-0.86426	0.387445	0.748991	1.11866
FABP7	0.936184	-0.863016	0.388129	0.805974	1.08743
TNFAIP3	0.926476	-0.862216	0.388569	0.778829	1.10211
LTF	0.968303	-0.86176	0.388819	0.899902	1.0419
TNFRSF9	0.916216	-0.861374	0.389032	0.750808	1.11807
HDGF	1.15116	0.860533	0.389495	0.835397	1.58627
FGF3	1.06963	0.860347	0.389598	0.917565	1.24689
DNM1L	1.13194	0.859358	0.390143	0.853233	1.50168
RXFP2	1.73884	0.858503	0.390615	0.491751	6.14858
OBP2B	1.16693	0.858045	0.390867	0.82016	1.66032
SOD1	1.14462	0.855668	0.392181	0.840025	1.55967
R3HDML	1.14584	0.854383	0.392893	0.838477	1.56588
EDNRA	1.07956	0.854204	0.392992	0.905649	1.28688
CXCL8	0.957232	-0.854159	0.393017	0.865884	1.05822
ANKRD17	1.13991	0.853993	0.393109	0.844012	1.53955
IL12RB2	0.926523	-0.853359	0.39346	0.777559	1.10403
IGF1R	1.076	0.852463	0.393957	0.909219	1.27338
MAPKAP1	1.18245	0.851607	0.394432	0.804029	1.73899
LZTS1	1.09946	0.850403	0.395101	0.883633	1.368
JAM3	1.08689	0.850183	0.395223	0.896943	1.31706
HLA-A	0.909789	-0.848765	0.396012	0.731353	1.13176
SC	1.33436	0.847749	0.396578	0.684928	2.59958
CACTIN	1.15487	0.847541	0.396694	0.827797	1.61117
CD74	0.939181	-0.847388	0.396779	0.812307	1.08587
IL1F10	0.786073	-0.846734	0.397143	0.450284	1.37227
HSP90B1	1.153	0.845302	0.397942	0.828835	1.60395
PSMD14	1.14777	0.84474	0.398256	0.833638	1.58029
CCL7	1.06306	0.841899	0.399844	0.922003	1.22569
DEFB115	0.155822	-0.841857	0.399868	0.00205565	11.8115
PGLYRP3	0.958496	-0.841641	0.399989	0.868397	1.05794
ABCC4	0.920404	-0.841015	0.400339	0.758634	1.11667
IL18R1	0.91413	-0.840194	0.4008	0.741395	1.12711
SIGLEC1	1.07173	0.840069	0.40087	0.911787	1.25973
CXCL12	0.931477	-0.839195	0.40136	0.789174	1.09944
TAB1	1.1741	0.838657	0.401662	0.806866	1.70848
CST4	1.0594	0.835913	0.403204	0.925342	1.21288
MTOR	1.12302	0.835859	0.403234	0.855528	1.47416
SDC3	1.08778	0.835405	0.40349	0.892912	1.32519
MAPK3	1.16652	0.835343	0.403525	0.812723	1.67433
BRK1	1.23484	0.834778	0.403843	0.752522	2.02629
NRP1	0.92782	-0.834246	0.404142	0.778079	1.10638
S100A10	1.07916	0.833816	0.404385	0.902226	1.29079
HLA-DPA1	0.942925	-0.832877	0.404914	0.821136	1.08278
CYLD	0.877521	-0.832646	0.405045	0.645197	1.1935
C1QB	1.06159	0.832019	0.405398	0.922165	1.22211
DEFB105A	2.14572	0.831347	0.405778	0.354703	12.9802
FCN1	0.930135	-0.831313	0.405797	0.78413	1.10333
CCR5	0.931148	-0.831037	0.405953	0.786957	1.10176
CALCB	1.09569	0.830702	0.406142	0.883179	1.35933
FPR2	0.915237	-0.829978	0.406551	0.742499	1.12816
PCSK1	1.04795	0.829672	0.406724	0.938188	1.17055
CCL25	1.17051	0.829345	0.406909	0.80684	1.69809
FABP5	1.04073	0.829243	0.406967	0.947024	1.1437
KDR	0.939715	-0.828777	0.407231	0.811213	1.08857
IL17B	1.19378	0.82869	0.40728	0.785217	1.81491
GNAI3	1.16623	0.828507	0.407384	0.81058	1.67792
CGA	1.05346	0.828137	0.407593	0.931301	1.19163
ANOS1	0.938668	-0.827263	0.408088	0.807954	1.09053
AQP9	1.06237	0.827195	0.408127	0.920491	1.22611
HMGN2	1.13661	0.826261	0.408656	0.83887	1.54004
PRKACA	0.848919	-0.824968	0.40939	0.575263	1.25276
IL18	0.932692	-0.824386	0.40972	0.790299	1.10074
POLR1C	0.875614	-0.8231	0.410451	0.638186	1.20137
IFNW1	0.104441	-0.82214	0.410997	0.000478501	22.7961
ZFPM2	1.1143	0.821347	0.411449	0.860684	1.44264
AGFG1	1.13016	0.820911	0.411697	0.843847	1.51363
PGF	0.936309	-0.819238	0.41265	0.799913	1.09596
Pyrimidine_metabolism	2.04676	0.819119	0.412719	0.36877	11.36
NR1I2	1.15574	0.818231	0.413226	0.817126	1.63466
CD63	1.11368	0.81816	0.413266	0.860481	1.44139
PROS1	1.07993	0.817792	0.413476	0.898174	1.29846
SEM1	1.13093	0.817279	0.413769	0.841952	1.5191
YES1	1.11926	0.816955	0.413954	0.854165	1.46662
PTGES2	1.15388	0.814718	0.415234	0.817747	1.62819
EDN3	1.12004	0.813904	0.4157	0.852461	1.47161
TRIM67	1.33832	0.813572	0.41589	0.663233	2.70056
NOX1	0.884804	-0.812339	0.416597	0.658572	1.18875
IL33	0.944532	-0.811641	0.416997	0.822943	1.08409
CMTM2	0.88476	-0.811364	0.417157	0.658225	1.18926
IL4	1.30061	0.811143	0.417284	0.689183	2.45447
NFKBIZ	0.932883	-0.810117	0.417873	0.788549	1.10364
PCSK2	0.962565	-0.809029	0.418499	0.87758	1.05578
SEMA3G	0.903678	-0.808944	0.418547	0.707034	1.15501
MMP12	1.03744	0.808465	0.418823	0.948998	1.13412
LYN	0.922824	-0.807308	0.419489	0.759337	1.12151
SMAD4	0.869647	-0.805819	0.420347	0.619168	1.22145
INHBE	1.08745	0.803937	0.421433	0.886437	1.33404
POLR2H	1.10225	0.803273	0.421817	0.869194	1.3978
CHGA	1.0503	0.80198	0.422565	0.931586	1.18415
IL5	1.63542	0.801074	0.423089	0.49085	5.4489
MALT1	0.889307	-0.799779	0.423839	0.667108	1.18552
IRF2BP1	1.13847	0.799569	0.423961	0.828446	1.5645
LGR6	1.04741	0.799283	0.424127	0.934951	1.17339
S100A16	1.06794	0.798244	0.424729	0.908768	1.255
PDE1C	1.14206	0.797891	0.424934	0.824102	1.58269
AIM2	0.955805	-0.797636	0.425082	0.855328	1.06809
SWAP70	0.878876	-0.795658	0.426231	0.639445	1.20796
HBEGF	1.06365	0.795203	0.426495	0.913575	1.23839
HFE	0.896106	-0.795001	0.426613	0.683767	1.17439
SLC10A2	1.12436	0.794676	0.426802	0.842081	1.50126
SLURP1	0.926504	-0.79284	0.427871	0.767169	1.11893
LMBR1L	1.13881	0.791014	0.428936	0.825234	1.57154
PTGS2	0.96494	-0.791004	0.428942	0.883273	1.05416
KLRK1	0.845128	-0.790257	0.429378	0.556774	1.28282
PRKCQ	0.931715	-0.789792	0.429649	0.781727	1.11048
FGR	0.926052	-0.788252	0.430549	0.765023	1.12097
NRTN	0.930628	-0.786579	0.431529	0.777989	1.11321
TP73	0.941456	-0.786296	0.431694	0.810014	1.09423
Systemic_lupus_erythematosus	2.1691	0.784318	0.432853	0.313283	15.0184
THPO	1.05633	0.783662	0.433239	0.92104	1.21148
MDK	0.941497	-0.782248	0.434069	0.809507	1.09501
CALM1	0.874274	-0.781882	0.434284	0.624272	1.22439
ADARB1	1.09125	0.781284	0.434635	0.876564	1.35853
CARD9	0.892108	-0.779066	0.435941	0.669389	1.18893
FLI1	0.907546	-0.778767	0.436117	0.710941	1.15852
GDF15	0.958644	-0.778149	0.436481	0.861899	1.06625
CRLF1	0.971983	-0.777823	0.436673	0.904816	1.04414
TRIM35	0.89109	-0.776507	0.43745	0.66607	1.19213
HALLMARK_INTERFERON_ALPHA_RESPONSE	0.346168	-0.775769	0.437885	0.0237304	5.04973
SFTPA1	1.02053	0.775761	0.43789	0.969458	1.07429
CD4	0.933267	-0.77557	0.438003	0.783803	1.11123
EDIL3	0.947531	-0.774767	0.438477	0.826763	1.08594
PELI3	1.12289	0.774593	0.43858	0.837466	1.50559
PSME2	1.12936	0.773529	0.43921	0.829787	1.53708
PTK2	1.14556	0.77329	0.439351	0.811765	1.61662
TRIM31	1.04865	0.773245	0.439377	0.929684	1.18285
DNA_replication	2.16685	0.770178	0.441194	0.302834	15.5043
LGALS1	1.06741	0.769734	0.441457	0.904054	1.26027
LAT	0.832439	-0.769689	0.441484	0.521837	1.32791
TRAF2	1.1136	0.769158	0.4418	0.846548	1.46491
CD1A	0.953743	-0.767602	0.442723	0.845107	1.07634
ACVR2B	1.13533	0.767071	0.443039	0.820872	1.57026
ATF3	1.06165	0.765895	0.443739	0.910945	1.23729
XRCC6	1.13387	0.765695	0.443858	0.822046	1.56398
RGMB	1.14473	0.764756	0.444417	0.809568	1.61866
CAV1	1.05257	0.764641	0.444485	0.923032	1.20029
RPS19	1.11758	0.762678	0.445656	0.839865	1.48713
CHID1	1.13838	0.762528	0.445745	0.815848	1.58842
CXCL14	0.973111	-0.762261	0.445904	0.907247	1.04376
KIR2DL3	0.770242	-0.762221	0.445928	0.393642	1.50714
FXR1	1.08517	0.761739	0.446216	0.879347	1.33917
SCTR	1.04625	0.761683	0.446249	0.931342	1.17534
GO_POSITIVE_REGULATION_OF_CYTOKINE_PRODUCTION_INVOLVED_IN_IMMUNE_RESPONSE	0.170744	-0.761388	0.446425	0.00180407	16.1599
NGF	0.954941	-0.761165	0.446559	0.848041	1.07532
TMPRSS6	1.04627	0.759911	0.447308	0.931058	1.17574
LCN9	1.22017	0.759528	0.447537	0.730146	2.03908
SEMA3A	1.05139	0.759496	0.447556	0.923848	1.19654
TNFAIP8L2	0.930579	-0.759489	0.44756	0.772889	1.12044
HLA-E	0.895218	-0.759452	0.447582	0.672773	1.19121
UCHL1	1.02961	0.757071	0.449007	0.954697	1.1104
CTSS	0.93864	-0.756794	0.449173	0.796665	1.10592
BPIFC	0.872654	-0.756711	0.449223	0.61322	1.24185
CGB5	1.06353	0.756348	0.449441	0.90663	1.24759
TNRC6A	1.11535	0.756291	0.449475	0.840513	1.48005
S100A7A	0.937841	-0.755209	0.450124	0.793957	1.1078
APCS	1.17442	0.755152	0.450158	0.773745	1.78259
TRIM50	0.785144	-0.754856	0.450335	0.418976	1.47133
PAK5	0.932803	-0.754633	0.450469	0.778623	1.11751
SNCA	0.947716	-0.754431	0.45059	0.824309	1.0896
BMP6	1.0531	0.753807	0.450965	0.92055	1.20473
TG	0.885294	-0.752701	0.45163	0.644627	1.21581
BRS3	1.39195	0.752108	0.451986	0.587956	3.29537
ADCY6	1.0864	0.751953	0.45208	0.875346	1.34835
PSMC1	1.11052	0.750823	0.452759	0.844661	1.46006
PSMD10	0.888493	-0.748865	0.453938	0.652033	1.21071
CXCR3	0.940944	-0.747966	0.454481	0.802215	1.10366
CFP	0.904903	-0.747308	0.454878	0.696278	1.17604
GPHB5	0.85093	-0.746951	0.455093	0.557106	1.29972
SERPINE1	1.04659	0.746821	0.455172	0.928699	1.17945
RNASEL	1.12608	0.745805	0.455785	0.824227	1.53848
SYK	0.929873	-0.745791	0.455793	0.768138	1.12566
CD80	0.900768	-0.742629	0.457706	0.683639	1.18686
TXK	1.11117	0.740938	0.458731	0.840772	1.46854
CBLC	0.951621	-0.740509	0.458991	0.834571	1.08509
TRIM25	1.11201	0.74024	0.459154	0.839504	1.47298
DHX36	1.11242	0.739324	0.45971	0.8387	1.47548
CLEC11A	1.08182	0.739191	0.459791	0.878199	1.33265
IL13RA1	1.11324	0.738384	0.460281	0.837385	1.47996
F12	1.06426	0.737445	0.460852	0.901908	1.25583
CCNT1	1.12644	0.737313	0.460932	0.820835	1.54582
HRAS	1.09185	0.736272	0.461565	0.864115	1.37961
EPOR	1.07566	0.734516	0.462634	0.885424	1.30678
EED	1.15275	0.733759	0.463095	0.788551	1.68517
BAD	0.863105	-0.731894	0.464233	0.581898	1.28021
FOS	1.05217	0.73067	0.464981	0.918001	1.20595
AGER	0.964098	-0.730448	0.465116	0.874008	1.06348
PTH2	1.26859	0.728997	0.466004	0.66917	2.40493
MAP3K14	0.914972	-0.728289	0.466437	0.72036	1.16216
IRAK2	0.926036	-0.725208	0.468324	0.752377	1.13978
PAK3	1.0898	0.724562	0.468721	0.863613	1.37524
FGF2	1.0799	0.724306	0.468878	0.8771	1.32959
GFAP	0.871535	-0.723358	0.46946	0.600462	1.26498
DEFB103B	2.87626	0.722532	0.469968	0.163755	50.5198
NMBR	1.64804	0.721808	0.470413	0.424449	6.39893
CMTM3	1.07431	0.721585	0.47055	0.884245	1.30524
LACRT	22.6255	0.721152	0.470816	0.00471018	108683
IFNLR1	0.924307	-0.720394	0.471283	0.746128	1.14504
IL1RN	0.960471	-0.720087	0.471471	0.860614	1.07191
PSTPIP1	0.916428	-0.719362	0.471918	0.722491	1.16242
FGF16	0.743311	-0.718764	0.472286	0.331033	1.66905
AIP	1.15028	0.718292	0.472577	0.785041	1.68544
CP	1.32568	0.717009	0.473369	0.61341	2.865
F2RL3	0.921614	-0.716259	0.473832	0.737126	1.15228
CCL4L2	0.947049	-0.715318	0.474413	0.815894	1.09929
MFN2	0.900087	-0.715128	0.47453	0.674515	1.2011
NLRP9	1.9694	0.71509	0.474554	0.307329	12.6202
TXNIP	1.06877	0.71442	0.474967	0.890512	1.28272
ANGPT4	1.25378	0.713943	0.475263	0.673873	2.33273
CCL21	1.03983	0.712955	0.475874	0.933974	1.15767
SLPI	0.968772	-0.711674	0.476667	0.887719	1.05723
IRF7	1.06141	0.709827	0.477811	0.900364	1.25125
PMCH	1.19103	0.709817	0.477818	0.734987	1.93005
C1QC	1.05375	0.706906	0.479625	0.911371	1.21837
RLN3	0.92415	-0.706262	0.480025	0.74246	1.1503
SIRT1	1.1166	0.705568	0.480457	0.821944	1.5169
PRDX2	1.09352	0.705504	0.480496	0.853028	1.40181
USP4	0.87767	-0.704539	0.481097	0.610498	1.26177
PDGFA	1.05752	0.704227	0.481292	0.905084	1.23563
HSPA1B	1.08556	0.704146	0.481342	0.863801	1.36425
Neutrophil_CIBERSORT	0.0301181	-0.70364	0.481657	1.74445e-06	519.994
LY86	0.942281	-0.703297	0.481871	0.79841	1.11208
MUL1	1.14363	0.702093	0.482621	0.786272	1.66342
PLCG2	0.908603	-0.701101	0.48324	0.695035	1.18779
IFI16	0.941332	-0.700506	0.483611	0.794836	1.11483
TRIM7	0.946835	-0.699489	0.484246	0.812448	1.10345
GPR32	1.36405	0.698783	0.484688	0.571022	3.25844
IL5RA	0.873187	-0.698607	0.484798	0.596874	1.27742
CYBA	0.927971	-0.698067	0.485135	0.752281	1.14469
Nucleotide_excision_repair	2.49862	0.697751	0.485333	0.190798	32.721
CD53	0.945843	-0.697486	0.485499	0.808853	1.10603
OASL	1.05696	0.697439	0.485528	0.904582	1.23501
UBA7	0.927908	-0.696214	0.486295	0.751666	1.14547
IAPP	1.29458	0.695963	0.486452	0.625684	2.67855
ZBTB1	1.12714	0.695613	0.486671	0.804493	1.5792
CDC42	0.865498	-0.695585	0.486689	0.576101	1.30027
IL6R	0.933724	-0.695403	0.486803	0.769628	1.13281
PAK1	1.08425	0.695338	0.486844	0.8632	1.3619
PRDX1	1.07823	0.695298	0.486869	0.871964	1.3333
AZ	0.76358	-0.694591	0.487311	0.356697	1.63459
SENP2	1.07765	0.693835	0.487786	0.872435	1.33114
HNRNPL	1.19853	0.692831	0.488415	0.718057	2.00049
CAMP	0.927962	-0.692315	0.488739	0.750944	1.14671
PLXNC1	0.933337	-0.69231	0.488743	0.767743	1.13465
FABP4	1.0335	0.692046	0.488909	0.941413	1.1346
NLRP3	0.921712	-0.691321	0.489364	0.731508	1.16137
TRAF1	0.922394	-0.690894	0.489632	0.733482	1.15996
IFI30	0.897376	-0.68972	0.49037	0.659695	1.22069
CXCR1	0.933503	-0.689697	0.490385	0.7677	1.13512
CLEC4A	0.93772	-0.689063	0.490784	0.780978	1.12592
STUB1	1.12607	0.688777	0.490964	0.80322	1.57868
FBXO9	0.889174	-0.688632	0.491055	0.636493	1.24217
FADD	1.08422	0.688388	0.491208	0.861254	1.36491
DUSP1	1.05127	0.687739	0.491617	0.911664	1.21224
KPNA1	1.10163	0.687246	0.491927	0.835893	1.45186
SDC2	1.06096	0.686722	0.492258	0.896094	1.25615
TNFRSF11B	0.946315	-0.686559	0.492361	0.808395	1.10777
RORC	1.03328	0.685635	0.492943	0.940969	1.13464
IL10RA	0.942196	-0.685486	0.493037	0.794702	1.11706
IL12B	0.869642	-0.685115	0.493272	0.583186	1.2968
PPP1CC	1.13279	0.684912	0.4934	0.792852	1.61848
TANK	1.15568	0.684865	0.493429	0.763847	1.74852
SFTPA2	1.01824	0.684782	0.493481	0.966892	1.07232
TAX1BP1	1.11422	0.683209	0.494475	0.817004	1.51955
ITCH	1.12253	0.682274	0.495065	0.805366	1.5646
MAP2K3	1.12661	0.68217	0.495132	0.799868	1.58683
ITPR3	1.06296	0.682089	0.495183	0.891906	1.26683
PLCG1	1.08702	0.680673	0.496079	0.854849	1.38226
AVP	0.635049	-0.679376	0.4969	0.171363	2.35341
TRADD	1.11118	0.679156	0.497039	0.819698	1.50632
FIGNL2	0.883381	-0.678182	0.497656	0.617326	1.2641
FLT3LG	0.878633	-0.677021	0.498392	0.604132	1.27786
POLR2F	0.566152	-0.675716	0.499221	0.108717	2.94829
FGF20	1.11345	0.674743	0.499839	0.814899	1.52138
S1PR2	0.908951	-0.673956	0.500339	0.688606	1.1998
UCN	1.06926	0.673156	0.500848	0.87984	1.29946
HMOX1	1.04779	0.673026	0.500931	0.914604	1.20037
EPO	0.826808	-0.67132	0.502017	0.474528	1.44061
HSPA14	0.898753	-0.67129	0.502036	0.658088	1.22743
CCR9	0.794434	-0.670417	0.502592	0.405394	1.55682
RPL19	1.13188	0.67	0.502858	0.7878	1.62625
CFLAR	0.906889	-0.669537	0.503153	0.68124	1.20728
MOV10	1.10806	0.668814	0.503614	0.820288	1.4968
IL4R	0.929002	-0.668789	0.50363	0.748662	1.15278
NOD2	0.928923	-0.667597	0.504391	0.748122	1.15342
Fanconi_anemia_pathway	2.03469	0.6662	0.505283	0.251706	16.4476
ICAM2	0.928193	-0.66576	0.505564	0.745361	1.15587
ERAP2	0.962438	-0.665759	0.505565	0.859849	1.07727
DDX17	1.11444	0.664341	0.506472	0.809528	1.53419
IPS	0.926717	-0.663975	0.506707	0.740253	1.16015
CRABP2	0.970243	-0.66287	0.507414	0.887337	1.06089
RELA	1.17081	0.661771	0.508118	0.733924	1.86776
IL17C	0.929682	-0.660837	0.508717	0.74889	1.15412
FAM3C	0.929971	-0.659694	0.50945	0.749533	1.15385
PDPK1	1.11984	0.65946	0.5096	0.799948	1.56765
NFYA	1.11029	0.659209	0.509762	0.813473	1.51541
PDIA3	0.906777	-0.659206	0.509763	0.677859	1.213
PTGER1	0.918972	-0.658884	0.50997	0.714725	1.18159
MASP2	1.14207	0.657804	0.510664	0.768759	1.69668
CFD	1.0519	0.657323	0.510973	0.904584	1.22322
UBXN1	1.16487	0.657255	0.511017	0.73898	1.83622
INPP5D	0.940227	-0.656534	0.511481	0.782211	1.13016
BTN3A1	0.922872	-0.65637	0.511586	0.726193	1.17282
NOD1	0.923701	-0.656034	0.511802	0.728706	1.17087
TNIP3	0.947517	-0.65543	0.512191	0.806443	1.11327
DDX60	1.05785	0.655072	0.512422	0.894016	1.25171
GJA1	1.04234	0.654665	0.512684	0.920644	1.18012
LPCAT2	0.931927	-0.6535	0.513434	0.754315	1.15136
LEPR	0.934019	-0.653028	0.513738	0.760998	1.14638
S100A3	0.94195	-0.652703	0.513948	0.787113	1.12724
UBE2V1	1.15319	0.652665	0.513973	0.751649	1.76922
NENF	1.10101	0.652576	0.51403	0.824658	1.46997
FCGR3A	1.04752	0.651095	0.514985	0.910889	1.20465
NCKAP1L	0.944317	-0.650317	0.515488	0.794561	1.1223
APOBEC3G	0.938262	-0.649642	0.515923	0.774153	1.13716
COLEC12	1.04966	0.649581	0.515963	0.906849	1.21497
OAS2	0.949728	-0.64887	0.516422	0.812712	1.10984
PRLH	1.21714	0.647921	0.517036	0.67172	2.20541
ERBB4	1.10186	0.647245	0.517473	0.821413	1.47805
CNOT4	1.14861	0.646511	0.517948	0.754659	1.74822
OSMR	0.94716	-0.646406	0.518016	0.80341	1.11663
RBP7	0.956632	-0.643795	0.519708	0.835843	1.09488
CYBB	0.958577	-0.642875	0.520305	0.842581	1.09054
APOH	0.964055	-0.642559	0.52051	0.862199	1.07794
NPPB	1.08494	0.642464	0.520572	0.846042	1.3913
RXRB	1.1166	0.641734	0.521046	0.797273	1.56383
PSMD3	1.11503	0.641184	0.521403	0.799357	1.55537
CHP2	1.03871	0.640991	0.521529	0.924824	1.16662
SBDS	1.11646	0.640662	0.521742	0.797038	1.56389
PIK3R4	1.09801	0.640619	0.52177	0.824843	1.46165
MC2R	1.84903	0.640447	0.521882	0.281847	12.1304
DEFB127	0.193504	-0.639886	0.522247	0.00126423	29.6178
DICER1	0.907919	-0.639697	0.52237	0.675317	1.22064
NRG1	1.05536	0.638979	0.522837	0.894591	1.24502
PSMB8	1.07556	0.638954	0.522853	0.8602	1.34483
CALCRL	0.939078	-0.638771	0.522972	0.774357	1.13884
TAPBPL	0.925655	-0.631768	0.527539	0.728387	1.17635
MAPK1	0.897655	-0.631534	0.527691	0.642075	1.25497
MAPK11	0.937552	-0.630949	0.528074	0.767367	1.14548
VENTX	0.90523	-0.629328	0.529134	0.66388	1.23432
SIGLEC15	1.0919	0.629153	0.529249	0.830292	1.43594
ABCA1	0.938929	-0.628427	0.529724	0.771399	1.14284
INS-IGF2	16248.3	0.62841	0.529735	1.19568e-09	2.20801e+17
RNF5	1.11549	0.628128	0.52992	0.793156	1.56881
IL1A	1.03489	0.626099	0.53125	0.929542	1.15218
PRKX	1.05194	0.62609	0.531256	0.897738	1.23263
RFXAP	0.902972	-0.625114	0.531896	0.655687	1.24352
TRH	0.812117	-0.624914	0.532027	0.422814	1.55987
IL17RA	0.903769	-0.624891	0.532042	0.658009	1.24132
C7	0.966884	-0.623297	0.53309	0.869729	1.07489
TAP2	1.07548	0.622993	0.533289	0.855425	1.35214
S100G	1.29362	0.622061	0.533902	0.574814	2.91131
ARPC5	1.13478	0.621886	0.534017	0.761814	1.69034
IL23A	0.942576	-0.621498	0.534272	0.782206	1.13583
FLT4	1.07156	0.619347	0.535688	0.861041	1.33356
MAPKAPK3	1.08865	0.616804	0.537364	0.831129	1.42597
NEO1	1.05833	0.612991	0.539882	0.882876	1.26865
BDKRB2	0.943841	-0.610431	0.541576	0.783979	1.1363
CARD6	1.06331	0.609951	0.541894	0.872964	1.29515
PDE12	1.16323	0.609421	0.542245	0.715288	1.89168
BMP10	7.99255	0.608775	0.542673	0.0099191	6440.19
HCST	0.945797	-0.607639	0.543427	0.790193	1.13204
PPP3CA	1.08802	0.607414	0.543576	0.828749	1.42839
SHC2	1.05279	0.607116	0.543774	0.89169	1.243
LPP	1.1001	0.606932	0.543896	0.80841	1.49705
E2F1	1.0636	0.606628	0.544098	0.871486	1.29806
GNLY	0.955815	-0.605723	0.544699	0.82579	1.10631
TEC	1.08493	0.604852	0.545277	0.833079	1.41292
SMARCE1	0.885067	-0.604558	0.545473	0.595763	1.31486
GAB1	1.08625	0.604225	0.545694	0.830584	1.42061
ORM2	0.971934	-0.604176	0.545726	0.886197	1.06597
TTC6	0.928519	-0.604062	0.545803	0.729933	1.18113
CCL18	1.03347	0.603766	0.545999	0.928711	1.15005
GRP	0.96236	-0.601928	0.547222	0.84934	1.09042
BMX	0.905335	-0.601323	0.547625	0.654686	1.25195
LTB4R	0.958475	-0.599984	0.548517	0.834469	1.10091
TAB3	1.10464	0.5993	0.548973	0.79776	1.52956
IL7R	0.954787	-0.598601	0.549439	0.82057	1.11096
CGB7	1.09548	0.597665	0.550064	0.812327	1.47732
IGF1	0.908241	-0.596627	0.550757	0.662048	1.24599
HRG	1.16443	0.595368	0.551597	0.705445	1.92206
AVPR2	1.10201	0.595252	0.551675	0.800358	1.51735
CORO2A	0.940239	-0.595156	0.551739	0.76755	1.15178
EDN2	0.966561	-0.59405	0.552479	0.863965	1.08134
MYC	1.04856	0.59386	0.552606	0.896655	1.2262
BCL3	0.929979	-0.593557	0.552809	0.731761	1.18189
BCL10	1.09247	0.592858	0.553276	0.815505	1.46351
C1QA	1.04519	0.59254	0.553489	0.903026	1.20974
IFNA14	0.0924474	-0.591731	0.554031	3.47274e-05	246.103
CLDN4	0.951137	-0.591535	0.554162	0.805666	1.12287
IFNL2	1.18438	0.590656	0.554751	0.675505	2.0766
FCGR2A	1.05123	0.590201	0.555056	0.890516	1.24095
CAMKK2	1.13301	0.588986	0.555871	0.747756	1.71675
HLA-DOA	0.958583	-0.588956	0.555891	0.832713	1.10348
KLRC2	1.09886	0.587259	0.55703	0.802236	1.50515
TNRC6C	0.918188	-0.587119	0.557124	0.690536	1.22089
NLRX1	1.09503	0.586595	0.557475	0.808534	1.48303
NPY	1.06673	0.58376	0.559382	0.858733	1.32512
IL36RN	0.968469	-0.583592	0.559495	0.869672	1.07849
AGR2	0.975353	-0.583384	0.559635	0.896913	1.06065
ITGAX	0.944712	-0.581879	0.560648	0.780011	1.14419
S1PR1	0.93948	-0.58186	0.560661	0.761307	1.15935
NFYB	1.11946	0.581382	0.560983	0.765219	1.6377
RARA	1.07105	0.581207	0.561101	0.849736	1.35001
NFATC3	1.09267	0.580694	0.561447	0.810173	1.47368
NRAS	1.07735	0.579777	0.562065	0.83748	1.38592
TRAF3	0.919826	-0.578975	0.562606	0.693173	1.22059
NR4A1	1.03852	0.578283	0.563073	0.913655	1.18044
PTH1R	1.06869	0.578198	0.56313	0.853205	1.33859
IRAK1BP1	1.0973	0.57509	0.56523	0.799634	1.50578
GRK2	1.11413	0.574975	0.565308	0.770805	1.61037
IL1R2	1.04195	0.573646	0.566207	0.905467	1.199
IL11RA	0.928569	-0.572463	0.567009	0.720474	1.19677
IL32	0.953948	-0.5715	0.56766	0.811532	1.12136
INSL3	0.911779	-0.570551	0.568304	0.663899	1.25221
RASGRP3	0.921608	-0.569035	0.569332	0.695714	1.22085
LALBA	0.300161	-0.56846	0.569723	0.00473537	19.0264
DAB2IP	0.940627	-0.568413	0.569755	0.761652	1.16166
FCGRT	0.935802	-0.567737	0.570214	0.744226	1.17669
S100A11	1.06993	0.567532	0.570353	0.847183	1.35124
BMP8A	0.935425	-0.567162	0.570604	0.742719	1.17813
SLC25A46	1.11735	0.566807	0.570845	0.761305	1.6399
FGF14	0.902235	-0.566312	0.571181	0.631952	1.28812
SYP	1.05743	0.565883	0.571474	0.871473	1.28307
GZMB	0.963584	-0.565647	0.571634	0.84736	1.09575
NLRP4	1.19639	0.565175	0.571955	0.642415	2.22809
ADAM10	1.09273	0.563301	0.57323	0.802612	1.48773
RIPK3	1.06507	0.563095	0.57337	0.855239	1.32637
ESRRB	0.881083	-0.561989	0.574123	0.566578	1.37017
ZC3HAV1	1.11739	0.559877	0.575563	0.757627	1.64799
SLIT2	1.0508	0.559419	0.575876	0.883339	1.25
PLG	1.19403	0.558479	0.576518	0.640814	2.22484
DUSP6	1.04141	0.557374	0.577272	0.902934	1.20112
BMP15	0.440423	-0.557076	0.577475	0.0245978	7.88576
CGB3	1.14869	0.556259	0.578034	0.70483	1.87205
ACTR2	1.10766	0.556054	0.578174	0.772475	1.58828
YY1	1.13354	0.555761	0.578374	0.728542	1.76369
NR4A2	1.03949	0.555275	0.578706	0.906665	1.19178
UNC5CL	1.03517	0.555145	0.578796	0.916244	1.16954
PGRMC2	1.12106	0.555111	0.578819	0.748861	1.67825
IFNAR1	0.901698	-0.554361	0.579332	0.625429	1.3
TNFSF12	1.06687	0.553448	0.579957	0.848319	1.34172
CD70	1.05082	0.553446	0.579958	0.881634	1.25247
TNFRSF25	0.953196	-0.552927	0.580313	0.804248	1.12973
DEFB124	1.14281	0.552564	0.580562	0.711765	1.8349
RUSC1	1.09046	0.552515	0.580596	0.802031	1.48262
LRRFIP2	1.12913	0.552174	0.580829	0.733716	1.73764
EFTUD2	1.11166	0.551282	0.58144	0.763002	1.61965
FURIN	1.04743	0.551258	0.581456	0.888329	1.23502
AKT3	1.05009	0.550427	0.582027	0.882361	1.2497
ROBO2	1.06408	0.549979	0.582334	0.852797	1.32771
AKNA	0.940749	-0.549047	0.582973	0.756452	1.16995
SEMA6B	1.06552	0.548459	0.583377	0.849304	1.33679
TGFBR3	0.953444	-0.547774	0.583847	0.803917	1.13078
MAPK14	0.904888	-0.546959	0.584407	0.632495	1.29459
CDKN1A	1.06599	0.545016	0.585743	0.847132	1.34139
APLN	1.04194	0.542515	0.587464	0.898225	1.20864
WFIKKN1	0.917668	-0.542203	0.587679	0.672669	1.2519
TRAF6	1.11013	0.541823	0.58794	0.760743	1.61999
ANGPTL2	1.0458	0.541744	0.587995	0.889373	1.22974
AMH	1.04296	0.541481	0.588176	0.895664	1.21448
SSC5D	1.04662	0.541342	0.588272	0.887447	1.23434
RARG	1.04813	0.541013	0.588498	0.884004	1.24273
SREBF1	0.932848	-0.53973	0.589383	0.724741	1.20071
PTGES	1.03492	0.538853	0.589988	0.913444	1.17256
GSTM1	0.978856	-0.538184	0.59045	0.905561	1.05808
ADCY5	0.958405	-0.536974	0.591285	0.820735	1.11917
KL	0.935929	-0.536125	0.591872	0.734706	1.19226
ACVR1C	0.943408	-0.534291	0.59314	0.761884	1.16818
CD86	0.952585	-0.533607	0.593614	0.796924	1.13865
TREML2	0.906805	-0.532517	0.594368	0.632618	1.29983
RAET1L	0.977018	-0.532242	0.594558	0.896848	1.06435
STAB2	1.11291	0.53212	0.594643	0.750474	1.65037
CLEC4C	0.855259	-0.532054	0.594688	0.480797	1.52137
PLXNA1	1.05087	0.531847	0.594832	0.875255	1.26173
KCNIP4	1.12558	0.531186	0.59529	0.727457	1.74159
LGALS8	0.920268	-0.530833	0.595534	0.677138	1.25069
LRSAM1	1.09591	0.529986	0.596122	0.78105	1.5377
NOXA1	0.957934	-0.528763	0.59697	0.81687	1.12336
TNRC6B	0.923859	-0.528134	0.597407	0.688597	1.2395
RAG1	0.943364	-0.528123	0.597414	0.759816	1.17125
SEBOX	2.16057	0.527662	0.597734	0.123549	37.7829
BGN	1.04437	0.524566	0.599885	0.887994	1.22828
DEFB105B	16.4713	0.524027	0.60026	0.000463368	585503
S100A9	0.980457	-0.523965	0.600303	0.91068	1.05558
SEMA4F	1.07105	0.523521	0.600611	0.828346	1.38486
LIMK1	1.06856	0.523305	0.600762	0.833554	1.36983
CTSE	1.01763	0.522188	0.601539	0.953032	1.0866
HGF	0.949604	-0.520578	0.602661	0.781611	1.1537
PTEN	1.08727	0.520489	0.602723	0.79342	1.48995
GSTP1	1.05795	0.520182	0.602937	0.85563	1.30811
GNAI2	1.09558	0.519543	0.603382	0.776408	1.54595
SIGLEC9	1.05375	0.518951	0.603795	0.864701	1.28412
SIKE1	1.09821	0.518525	0.604092	0.770734	1.56481
NCR1	0.91016	-0.517698	0.604669	0.637295	1.29985
MSR1	1.03821	0.517625	0.60472	0.900783	1.19661
DEFB134	1.71967	0.516619	0.605422	0.219892	13.4487
VAV1	1.04943	0.516297	0.605647	0.873792	1.26038
C5AR1	1.04494	0.516163	0.605741	0.884301	1.23476
IL36A	0.950256	-0.514957	0.606583	0.782529	1.15393
PHLPP1	0.94258	-0.51441	0.606966	0.752434	1.18078
B cell memory_CIBERSORT	18.4875	0.514252	0.607076	0.000274431	1.24545e+06
CGB2	1.17029	0.511477	0.609017	0.640619	2.13788
RBP1	1.02983	0.511365	0.609095	0.920118	1.15261
T cell CD4+ memory activated_CIBERSORT	0.25405	-0.509377	0.610488	0.00130373	49.5053
CCL1	0.915899	-0.508042	0.611424	0.65262	1.28539
ARG2	1.0468	0.507222	0.611999	0.877222	1.24916
IRF9	1.0519	0.505796	0.613	0.864612	1.27976
TNFRSF10B	1.06	0.504805	0.613696	0.845393	1.32907
APOBEC3F	0.936362	-0.504487	0.613919	0.725271	1.20889
BECN1	1.10081	0.503855	0.614364	0.757616	1.59948
PTHLH	1.01792	0.503653	0.614505	0.949939	1.09077
SMAD6	1.06394	0.503606	0.614538	0.835918	1.35415
SIAH2	1.05023	0.503466	0.614636	0.867822	1.27097
NEU1	0.929513	-0.502342	0.615427	0.698876	1.23626
CLEC5A	0.960332	-0.501768	0.615831	0.819895	1.12483
MUC1	1.02343	0.501476	0.616036	0.934856	1.1204
SKIV2L	1.08326	0.501413	0.616081	0.792432	1.48083
CASP6	1.07797	0.499877	0.617162	0.803085	1.44694
S100A7	0.985191	-0.499611	0.617349	0.929185	1.04457
PDGFB	1.055	0.499498	0.617428	0.855089	1.30165
SLC29A3	1.0712	0.499157	0.617669	0.817672	1.40334
TPST1	0.94498	-0.498425	0.618185	0.756444	1.18051
PRKAR1A	1.08675	0.495951	0.619929	0.782253	1.50978
EPPIN	1.16631	0.495903	0.619963	0.634962	2.14229
DEFB121	0.028568	-0.495291	0.620395	2.21559e-08	36835.7
NOX3	0.0309794	-0.494973	0.620619	3.28183e-08	29243.6
GAS6	0.953834	-0.493873	0.621396	0.790697	1.15063
FZD1	1.04822	0.490502	0.623779	0.868415	1.26525
JAG1	1.02766	0.489886	0.624215	0.921394	1.14617
C4A	0.959102	-0.489527	0.624469	0.81144	1.13364
ITGAV	0.954547	-0.489136	0.624745	0.79222	1.15014
LAT2	0.953489	-0.488269	0.625359	0.787565	1.15437
PLXND1	1.04689	0.487872	0.62564	0.870868	1.25849
JAG2	0.957744	-0.4875	0.625904	0.805128	1.13929
PIK3C3	0.912515	-0.486933	0.626306	0.631251	1.3191
KIR3DL1	0.827149	-0.485378	0.627409	0.384401	1.77985
DR1	1.09468	0.485155	0.627566	0.75958	1.57761
FBXW5	1.07205	0.48354	0.628712	0.808619	1.4213
Homologous_recombination	1.66427	0.482784	0.629249	0.210436	13.1621
CAT	1.05953	0.481973	0.629825	0.837518	1.34038
ARTN	1.02627	0.481956	0.629838	0.923564	1.14039
KCNH2	1.03381	0.48167	0.630041	0.902982	1.18359
PLXNB1	0.951691	-0.48113	0.630424	0.777849	1.16439
MPO	0.909264	-0.479524	0.631566	0.616374	1.34133
SKP2	0.962003	-0.478522	0.632279	0.820862	1.12741
TNFSF13B	0.960167	-0.478461	0.632322	0.812889	1.13413
ERBB3	0.958156	-0.476557	0.633678	0.803689	1.14231
RAET1G	1.03869	0.476391	0.633796	0.888512	1.21424
GDF11	0.940879	-0.476254	0.633893	0.732175	1.20907
TRIM63	0.852713	-0.474395	0.635218	0.441484	1.64699
GATA3	0.967457	-0.474257	0.635316	0.843822	1.10921
RAET1E	1.03998	0.473116	0.636131	0.884088	1.22336
LGR5	1.02725	0.470387	0.638078	0.918395	1.149
NR2F1	1.04348	0.468265	0.639595	0.873213	1.24694
EGLN2	1.06885	0.468029	0.639764	0.808765	1.41257
ORM1	0.980404	-0.467135	0.640403	0.902284	1.06529
DEFB129	0.00910977	-0.466469	0.64088	2.43202e-11	3.4123e+06
HMGB3	0.965134	-0.464489	0.642298	0.830909	1.12104
FGF17	1.07888	0.464346	0.6424	0.783063	1.48645
MAP3K1	0.931983	-0.464065	0.642601	0.692155	1.25491
RNF125	0.943037	-0.46374	0.642834	0.735998	1.20832
PGC	0.986863	-0.463559	0.642964	0.9332	1.04361
RNASE2	1.03954	0.462698	0.643581	0.882073	1.22511
TNFRSF10C	0.965208	-0.462461	0.643751	0.830699	1.1215
STAT1	1.04504	0.461546	0.644407	0.866724	1.26005
ITGA3	1.03164	0.461465	0.644465	0.903807	1.17754
SDC4	0.956526	-0.460922	0.644854	0.791797	1.15553
OTUB1	1.1166	0.460873	0.64489	0.69856	1.7848
NLRP12	1.05043	0.460544	0.645125	0.851983	1.2951
TRIM42	15.3277	0.459445	0.645915	0.000134369	1.74847e+06
IFNA21	2.53571	0.459307	0.646014	0.0478317	134.426
UCN2	1.03232	0.458521	0.646578	0.901082	1.18267
CSRP1	1.0829	0.456573	0.647978	0.769329	1.52427
IFITM1	0.963482	-0.455856	0.648493	0.821066	1.1306
C3	0.971438	-0.454811	0.649245	0.857394	1.10065
T cell CD8+_CIBERSORT	0.521013	-0.453536	0.650163	0.0311319	8.71951
BCL2A1	0.965779	-0.451225	0.651827	0.830219	1.12347
PPP1CA	1.09601	0.450538	0.652323	0.735546	1.63312
TEK	0.954576	-0.450496	0.652353	0.779781	1.16855
LEFTY1	1.05895	0.449506	0.653066	0.824923	1.35937
SIRT2	0.925221	-0.448943	0.653473	0.658997	1.299
SHC3	1.04528	0.448337	0.65391	0.861304	1.26855
CORT	1.10528	0.447519	0.6545	0.712984	1.71343
OAS3	1.03925	0.446641	0.655134	0.877715	1.23051
MKNK1	0.918887	-0.446235	0.655428	0.633726	1.33236
VEGFB	1.10447	0.445729	0.655793	0.713496	1.7097
GNRH2	0.942128	-0.444456	0.656713	0.724336	1.22541
GAST	1.02526	0.444341	0.656796	0.918415	1.14454
LTB4R2	0.957996	-0.443246	0.657588	0.792423	1.15817
SCT	0.95836	-0.443044	0.657734	0.793986	1.15676
ERN1	1.06154	0.442136	0.658391	0.814623	1.38331
NAMPT	0.966067	-0.440887	0.659295	0.828624	1.12631
SLIT1	1.07193	0.440475	0.659593	0.786932	1.46014
PTGDR	0.903406	-0.437964	0.661412	0.573392	1.42336
IRF3	1.08274	0.437573	0.661696	0.758366	1.54587
BMPR1A	1.0979	0.436463	0.662501	0.721803	1.66995
ZC3H12A	0.959246	-0.436445	0.662514	0.795761	1.15632
GRN	1.07702	0.436279	0.662634	0.771727	1.50308
PDE1B	1.07121	0.434971	0.663583	0.785706	1.46046
CR1	0.940682	-0.434922	0.663619	0.714109	1.23914
KIR3DL2	0.834148	-0.434578	0.663869	0.368167	1.88991
FABP6	1.02612	0.43425	0.664107	0.913403	1.15274
TIE1	0.953154	-0.433887	0.66437	0.767428	1.18383
IL17RB	0.961309	-0.433704	0.664503	0.804303	1.14896
WIPF1	0.949868	-0.433568	0.664602	0.752816	1.1985
CCL4	0.965111	-0.433408	0.664719	0.821927	1.13324
CSF2RA	0.965398	-0.433206	0.664865	0.823214	1.13214
OPRK1	1.04635	0.433044	0.664983	0.852351	1.2845
ADIPOR2	1.05779	0.432699	0.665234	0.820124	1.36433
APOA1	1.05562	0.432441	0.665421	0.825968	1.34913
TINAGL1	0.972599	-0.431004	0.666466	0.857162	1.10358
HLA-DQB1	0.973559	-0.430934	0.666516	0.86185	1.09975
CSF2	1.02878	0.430877	0.666558	0.904205	1.17052
GATA6	1.03989	0.430439	0.666876	0.870223	1.24265
BPHL	0.936261	-0.430297	0.666979	0.693604	1.26381
LEP	1.03872	0.430265	0.667003	0.873671	1.23494
HRH4	1.34469	0.430029	0.667174	0.348653	5.18623
CNTFR	1.0329	0.427845	0.668764	0.890562	1.19798
PDGFD	0.966531	-0.427547	0.668981	0.826877	1.12977
NCK2	1.06197	0.426244	0.66993	0.80546	1.40017
WIPF2	1.07468	0.424402	0.671273	0.770596	1.49876
CREBBP	1.05969	0.424006	0.671561	0.810556	1.38541
NTS	0.990437	-0.421026	0.673736	0.947109	1.03575
PSMD6	1.11323	0.420576	0.674065	0.675296	1.83516
TIFA	0.930989	-0.419074	0.675162	0.666349	1.30073
DUSP7	0.962117	-0.418534	0.675557	0.802946	1.15284
IFNL1	1.12643	0.418354	0.675688	0.644869	1.9676
OPRD1	1.06624	0.418267	0.675752	0.789462	1.44005
MICB	1.03957	0.418086	0.675884	0.866664	1.24696
HIF1AN	1.07992	0.41807	0.675896	0.753087	1.5486
RAB11A	1.08093	0.417467	0.676337	0.750093	1.5577
SEMG1	1.28503	0.41686	0.676781	0.395208	4.17834
PTGDR2	0.901723	-0.412024	0.680322	0.551266	1.47498
DCK	0.945838	-0.410558	0.681397	0.725052	1.23386
TNF	0.960903	-0.40995	0.681843	0.794092	1.16276
C4BPB	1.02464	0.409147	0.682432	0.911882	1.15133
MTNR1A	0.932323	-0.408974	0.682559	0.666372	1.30442
ROBO3	0.960472	-0.408217	0.683114	0.791386	1.16568
THRA	0.946617	-0.408087	0.68321	0.72735	1.23198
CCR1	1.03355	0.406935	0.684056	0.881672	1.21159
IL17D	0.935415	-0.406742	0.684198	0.678085	1.2904
CASP8	1.07331	0.406738	0.6842	0.763247	1.50934
CAPZA1	1.07463	0.406031	0.68472	0.759216	1.52109
PDE1A	1.04933	0.40556	0.685066	0.831489	1.32423
SOCS3	0.964442	-0.404681	0.685712	0.809322	1.14929
IFNA5	1.7929	0.404573	0.685791	0.105974	30.3328
IL6	0.979788	-0.404255	0.686025	0.887438	1.08175
ITGAM	0.966475	-0.403258	0.686758	0.818866	1.14069
PROCR	1.03554	0.403198	0.686803	0.873872	1.22711
ACVRL1	1.05263	0.402621	0.687227	0.820055	1.35116
S100A7L2	8.87421	0.40051	0.688781	0.000203375	387224
ABI1	0.940815	-0.400353	0.688897	0.697899	1.26828
SEMA5A	1.02764	0.399926	0.689211	0.899113	1.17453
IL15RA	0.952694	-0.399318	0.689659	0.751021	1.20852
AICDA	1.14169	0.398237	0.690456	0.594733	2.19166
GRK5	0.955756	-0.39795	0.690667	0.764808	1.19438
BPIFB3	0.537585	-0.397122	0.691278	0.0251239	11.5029
LY96	0.963995	-0.396983	0.69138	0.80436	1.15531
DOCK1	0.946749	-0.396286	0.691894	0.722263	1.24101
FPR1	0.971269	-0.396284	0.691895	0.840859	1.12191
VEGFD	0.969903	-0.396059	0.692062	0.833779	1.12825
ESM1	1.0313	0.396021	0.69209	0.885417	1.20121
CALCA	1.01334	0.395415	0.692537	0.948918	1.08214
SIGLEC11	1.06679	0.395305	0.692618	0.774212	1.46994
POLR1D	1.07524	0.394845	0.692957	0.750101	1.54131
PSMD8	1.05877	0.394823	0.692974	0.797404	1.40581
TRIM49	1.08469	0.39435	0.693323	0.724164	1.6247
XCL1	1.03427	0.393006	0.694315	0.874289	1.22352
CRLF3	0.930832	-0.39291	0.694386	0.651015	1.33092
JUND	1.05129	0.392799	0.694468	0.819079	1.34934
EDN1	0.974919	-0.390416	0.696229	0.858202	1.10751
CDNF	0.941918	-0.389623	0.696815	0.697091	1.27273
RHOA	1.08479	0.38953	0.696884	0.72029	1.63373
KLRD1	0.923449	-0.389176	0.697146	0.618339	1.37911
REG1A	0.959767	-0.388775	0.697443	0.78029	1.18052
IL24	0.965037	-0.387455	0.698419	0.806044	1.15539
TICAM2	1.26491	0.386798	0.698906	0.384507	4.16118
PSMC3	1.08812	0.384428	0.700661	0.707428	1.67368
A2M	0.971627	-0.382256	0.702271	0.838312	1.12614
APP	1.04736	0.382212	0.702304	0.826122	1.32785
FGF6	4.59966	0.379451	0.704353	0.00173607	12186.7
TRPV2	1.0432	0.378124	0.705338	0.837851	1.29887
PSME3	1.0726	0.378063	0.705384	0.745845	1.54249
STAT6	0.94435	-0.377906	0.705501	0.701717	1.27088
TBKBP1	1.05238	0.377867	0.705529	0.80754	1.37145
ARF6	0.940674	-0.376782	0.706335	0.684343	1.29302
ACKR3	0.982073	-0.376236	0.706741	0.893751	1.07912
Mast cell activated_CIBERSORT	0.321055	-0.376161	0.706797	0.000862276	119.54
MYH9	1.04561	0.375696	0.707143	0.828564	1.3195
PIK3AP1	0.970827	-0.37329	0.708932	0.831056	1.13411
CFTR	0.9749	-0.372901	0.709222	0.852973	1.11426
RXRG	0.943759	-0.372408	0.709589	0.695913	1.27987
LILRA2	0.950767	-0.369886	0.711468	0.727601	1.24238
PLA2G6	0.965993	-0.3696	0.711681	0.804065	1.16053
LPA	1.13474	0.369161	0.712007	0.580023	2.21996
DDOST	0.932935	-0.368836	0.71225	0.645126	1.34914
GPR17	0.930289	-0.368627	0.712406	0.633522	1.36607
CDKN1B	1.06047	0.368604	0.712423	0.776107	1.44902
RFTN1	0.968277	-0.367643	0.71314	0.815384	1.14984
SOS1	0.940673	-0.367426	0.713301	0.678818	1.30354
ESRRG	1.04744	0.366503	0.71399	0.817486	1.34208
FASLG	0.962733	-0.366021	0.71435	0.785568	1.17985
MSTN	0.845963	-0.365506	0.714734	0.344974	2.07452
PDCD1	0.969578	-0.36542	0.714798	0.82152	1.14432
IL26	0.915902	-0.364439	0.71553	0.571045	1.46902
PTCH1	1.04284	0.36409	0.715791	0.832048	1.30703
PSMC6	0.935953	-0.363114	0.71652	0.654777	1.33787
MCHR1	0.939663	-0.361003	0.718097	0.670242	1.31738
MAPKAPK2	0.919994	-0.360568	0.718423	0.584695	1.44757
AGT	0.982181	-0.35853	0.719947	0.890239	1.08362
NR2E1	1.05831	0.358468	0.719993	0.776315	1.44274
GPR33	1.17468	0.358437	0.720016	0.487069	2.83302
LMBR1	1.05882	0.357858	0.72045	0.774247	1.44798
COLEC10	1.04574	0.356888	0.721176	0.818014	1.33685
RETNLB	1.07398	0.356477	0.721483	0.725397	1.59007
EDNRB	1.03213	0.354987	0.722599	0.866767	1.22904
AXL	1.03362	0.354848	0.722703	0.861089	1.24071
RAC1	1.06865	0.354838	0.722711	0.740563	1.54209
RLN1	1.10917	0.354419	0.723025	0.625399	1.96715
CCL17	0.975508	-0.353587	0.723649	0.850228	1.11925
IFNG	0.967715	-0.35277	0.724261	0.806422	1.16127
RPS6KA4	1.05351	0.351326	0.725343	0.787681	1.40904
PTGER2	0.970706	-0.35107	0.725536	0.822244	1.14597
WFDC12	0.965799	-0.350689	0.725822	0.7951	1.17315
PGR	1.10886	0.350323	0.726096	0.622027	1.97671
CEACAM1	0.975368	-0.346861	0.728695	0.847161	1.12298
TRIM65	0.945332	-0.346814	0.728731	0.688021	1.29887
PIAS2	0.948507	-0.346368	0.729066	0.703268	1.27926
TNFRSF19	1.02663	0.345277	0.729886	0.884335	1.19183
NLRC5	0.96445	-0.345257	0.729901	0.785306	1.18446
Eosinophil_CIBERSORT	0.000325461	-0.343229	0.731426	3.95889e-24	2.67562e+16
BTC	1.02725	0.343176	0.731466	0.881021	1.19775
PRF1	0.972828	-0.343151	0.731485	0.831191	1.1386
MAP3K3	0.946839	-0.343082	0.731537	0.693021	1.29362
BPI	1.1973	0.343011	0.73159	0.427911	3.35006
EIF2AK2	1.05123	0.342183	0.732213	0.789621	1.39951
CCL26	0.973781	-0.341156	0.732986	0.83593	1.13436
UBE2L6	0.965535	-0.340448	0.733519	0.788998	1.18157
NR2E3	1.19932	0.340093	0.733787	0.420761	3.41848
LILRB3	0.958241	-0.336906	0.736188	0.747656	1.22814
CLU	0.979522	-0.336436	0.736542	0.868292	1.105
TNFRSF21	0.97013	-0.335196	0.737477	0.812499	1.15834
ANXA1	1.02256	0.334966	0.737651	0.897439	1.16512
PRKAR2A	1.06129	0.334908	0.737695	0.749301	1.50317
RNASE7	1.01994	0.333839	0.738501	0.908311	1.14529
KLKB1	1.08059	0.333815	0.738519	0.685539	1.70328
CTNNB1	0.958146	-0.333605	0.738678	0.745318	1.23175
HLA-G	1.02648	0.331879	0.73998	0.879669	1.19779
TNK1	1.04386	0.331323	0.7404	0.809788	1.34558
CD55	1.02288	0.330383	0.741111	0.894398	1.16983
IKBKB	0.952738	-0.329126	0.74206	0.7141	1.27112
TUFM	1.06431	0.326293	0.744203	0.731934	1.54763
NOX5	0.940595	-0.32597	0.744447	0.650848	1.35933
SMAD3	0.96209	-0.325004	0.745178	0.762071	1.21461
AIRE	0.803308	-0.324273	0.745731	0.213782	3.0185
TYRO3	1.039	0.324173	0.745807	0.824417	1.30945
CAMK2A	0.934801	-0.324013	0.745928	0.621726	1.40553
ULBP2	1.01906	0.323948	0.745977	0.909047	1.14239
ADM	1.01841	0.323065	0.746646	0.911718	1.13758
GO_MACROPHAGE_ACTIVATION_INVOLVED_IN_IMMUNE_RESPONSE	0.65312	-0.322325	0.747207	0.0489801	8.70897
OLR1	1.02034	0.321513	0.747822	0.902476	1.1536
IL1RL1	0.97193	-0.320491	0.748596	0.816616	1.15678
GDF9	1.09184	0.320475	0.748608	0.637958	1.86863
IL13RA2	0.965587	-0.320203	0.748814	0.779294	1.19642
PGLYRP4	0.979843	-0.31981	0.749113	0.864885	1.11008
C1QTNF3	0.973243	-0.317796	0.75064	0.823339	1.15044
GIPR	1.032	0.316679	0.751488	0.849199	1.25416
CNTF	1.0813	0.316273	0.751796	0.666146	1.7552
SOCS2	0.976664	-0.316185	0.751862	0.843677	1.13061
TLR6	1.03927	0.315994	0.752007	0.818426	1.3197
GUCA2A	1.03104	0.31472	0.752974	0.852327	1.24722
ADCY4	0.957422	-0.314385	0.753228	0.729956	1.25577
PPY	1.0835	0.314044	0.753487	0.656825	1.78736
VAV3	0.976949	-0.312753	0.754468	0.844116	1.13069
XDH	1.02096	0.312233	0.754863	0.896296	1.16297
HTR1A	1.46559	0.311186	0.755659	0.131948	16.2789
NR2F6	1.04525	0.310725	0.75601	0.790669	1.38179
CD244	0.960922	-0.309922	0.75662	0.746805	1.23643
TRIM13	1.06484	0.309914	0.756626	0.715718	1.58425
MMP7	0.98553	-0.308149	0.757969	0.898273	1.08126
FOXO1	1.0384	0.308113	0.757996	0.817078	1.31967
TLR8	0.972967	-0.308066	0.758032	0.817288	1.1583
CFI	1.02104	0.305216	0.760202	0.89327	1.16708
LGMN	1.03661	0.304875	0.760461	0.822695	1.30613
ADCYAP1R1	0.926298	-0.304406	0.760818	0.565808	1.51646
CALM2	0.94963	-0.303613	0.761422	0.680233	1.32572
NLRP8	1.46088	0.303359	0.761616	0.126202	16.9107
KIR3DL3	1.42682	0.302946	0.761931	0.143101	14.2265
BPIFB6	0.914006	-0.302811	0.762034	0.510728	1.63572
IL27	1.06973	0.30264	0.762164	0.691338	1.65522
SPINK5	0.985887	-0.30245	0.762309	0.899135	1.08101
HLA-B	0.972262	-0.300123	0.764083	0.8091	1.16833
AGTR1	1.03467	0.298657	0.765202	0.827287	1.29405
RNASE3	0.93947	-0.297288	0.766246	0.622449	1.41795
HTN3	1.1695	0.296735	0.766669	0.415761	3.28973
IFIH1	0.970067	-0.296691	0.766703	0.79362	1.18574
RXFP3	1.28942	0.295964	0.767258	0.239511	6.94169
DEFA4	0.878498	-0.295846	0.767348	0.372413	2.07232
TAP1	1.02757	0.294755	0.768181	0.857581	1.23125
ADCY3	0.969698	-0.293396	0.76922	0.789522	1.19099
PMP2	0.921074	-0.292567	0.769853	0.531001	1.59769
FCN3	0.980753	-0.292485	0.769916	0.860996	1.11717
SIRPB1	1.03183	0.291993	0.770292	0.836116	1.27335
GREM1	0.982713	-0.288979	0.772597	0.873095	1.10609
NTN1	0.98288	-0.287525	0.77371	0.873735	1.10566
PELI2	0.974463	-0.287452	0.773766	0.816889	1.16243
LILRA5	1.02608	0.285812	0.775022	0.859994	1.22425
IFNB1	0.786567	-0.285347	0.775378	0.151208	4.09162
ZBTB16	0.972858	-0.284785	0.775809	0.805014	1.1757
SFTPD	0.990224	-0.284302	0.776179	0.925383	1.05961
GDNF	1.02713	0.284041	0.776379	0.853915	1.23547
SSTR5	1.04871	0.283653	0.776677	0.754967	1.45675
LHB	1.0431	0.283507	0.776788	0.779174	1.39642
IL22	0.860688	-0.283493	0.776799	0.305066	2.42828
PPP3R1	1.05603	0.282881	0.777268	0.723818	1.54072
SIVA1	1.04202	0.282233	0.777765	0.782972	1.38676
DEFA3	0.921181	-0.282037	0.777915	0.520677	1.62975
STAT4	1.0313	0.278538	0.780599	0.830226	1.28108
C4BPA	1.00962	0.277413	0.781463	0.94361	1.08024
RPS27A	1.05073	0.276032	0.782523	0.739428	1.49309
CCL13	1.01485	0.275885	0.782636	0.913952	1.12688
ULBP1	0.974657	-0.273838	0.784209	0.811074	1.17123
CXCL3	1.02133	0.273578	0.784409	0.878006	1.18805
KLRC4	0.925388	-0.272438	0.785286	0.529728	1.61657
HERC5	0.973414	-0.272139	0.785515	0.801705	1.1819
PENK	1.01488	0.271049	0.786354	0.912046	1.12932
CD209	1.02281	0.270708	0.786616	0.868692	1.20428
IFIT5	0.965333	-0.270319	0.786915	0.747443	1.24674
NR0B2	1.01732	0.270215	0.786995	0.898169	1.15228
FSHB	1.13949	0.269903	0.787235	0.441467	2.94117
DDX1	0.956265	-0.269856	0.787271	0.691063	1.32324
WASL	1.05314	0.268687	0.78817	0.721874	1.53642
JAK2	0.965711	-0.267542	0.789052	0.747892	1.24697
MPL	0.906493	-0.267102	0.789391	0.441071	1.86303
CCL2	1.01991	0.267031	0.789446	0.882495	1.17873
PACSIN1	0.967785	-0.26625	0.790047	0.760487	1.23159
GPER1	0.972501	-0.264199	0.791627	0.790771	1.19599
CALR	0.946361	-0.263647	0.792052	0.628151	1.42577
NDP	1.02451	0.262647	0.792823	0.85512	1.22747
SERPING1	0.975638	-0.262552	0.792896	0.811574	1.17287
PLXNB2	1.03169	0.26233	0.793067	0.817156	1.30256
ACVR1B	0.963141	-0.261668	0.793577	0.726981	1.27602
LTBP4	0.975167	-0.259599	0.795173	0.806538	1.17905
APOM	0.96098	-0.258421	0.796082	0.710578	1.29962
NFKB1	0.959768	-0.258396	0.796101	0.702901	1.3105
MC4R	0.941486	-0.258345	0.79614	0.595869	1.48757
SERPINB9	1.0247	0.256657	0.797443	0.850481	1.23462
SPI1	0.978371	-0.255915	0.798017	0.827511	1.15673
KIR2DL4	1.0298	0.255759	0.798137	0.822267	1.28972
FABP12	0.942939	-0.254701	0.798954	0.599972	1.48196
GRB2	0.944489	-0.253774	0.79967	0.607624	1.46811
NLRP7	0.975608	-0.253017	0.800255	0.805745	1.18128
CD59	1.02886	0.252448	0.800695	0.824929	1.28321
ITGB3	0.979332	-0.251172	0.801681	0.832055	1.15268
LRRK2	1.01516	0.250917	0.801878	0.902564	1.14181
TCHHL1	0.917143	-0.250205	0.802429	0.465789	1.80586
ELF1	0.960668	-0.249191	0.803213	0.700662	1.31716
NDUFA13	1.04178	0.248937	0.803409	0.754796	1.43787
DOK3	0.972158	-0.248683	0.803606	0.778191	1.21447
OGN	0.979981	-0.248026	0.804115	0.835252	1.14979
GO_POSITIVE_REGULATION_OF_MYELOID_LEUKOCYTE_CYTOKINE_PRODUCTION_INVOLVED_IN_IMMUNE_RESPONSE	1.68139	0.247165	0.804781	0.0273001	103.556
VIP	1.06528	0.247147	0.804795	0.645145	1.75903
TNFRSF10A	1.03229	0.247073	0.804852	0.802267	1.32826
TMSB4X	0.970398	-0.244943	0.806501	0.763001	1.23417
TLR9	0.750697	-0.244078	0.807171	0.0750644	7.50749
MRGPRX2	0.825726	-0.241857	0.808891	0.17494	3.89747
IL17RE	1.0217	0.241394	0.80925	0.85826	1.21627
SLC22A17	0.977674	-0.23971	0.810555	0.812862	1.1759
SNAP23	1.04838	0.239461	0.810748	0.712143	1.54338
HDAC1	1.03954	0.237976	0.8119	0.755307	1.43075
RASGEF1B	0.965086	-0.237383	0.81236	0.719671	1.29419
RAC2	1.02124	0.237139	0.812549	0.858367	1.21503
TPT1	1.03149	0.23666	0.81292	0.797906	1.33345
C3AR1	1.0184	0.236579	0.812983	0.87565	1.18441
TYK2	1.03586	0.235865	0.813537	0.772936	1.38823
UCN3	1.01365	0.235606	0.813739	0.905559	1.13464
MAP4K2	0.968276	-0.234923	0.814269	0.739927	1.2671
CMTM8	0.974197	-0.234604	0.814516	0.783063	1.21198
SMARCA2	1.02588	0.232744	0.81596	0.827297	1.27212
IFI6	1.01467	0.232216	0.81637	0.897302	1.14739
RIPK1	1.04581	0.230721	0.817532	0.714804	1.53011
TK2	1.0356	0.230588	0.817635	0.769226	1.39422
MIA	0.980862	-0.229591	0.81841	0.831699	1.15678
MICA	1.03222	0.229565	0.81843	0.787372	1.35322
POLR3H	1.02845	0.228365	0.819362	0.8084	1.30839
GSDMA	1.02426	0.228281	0.819427	0.833738	1.25832
USP2	1.02401	0.228227	0.81947	0.835244	1.25544
TRIM26	0.960309	-0.227571	0.81998	0.677528	1.36112
INSR	1.02884	0.227437	0.820084	0.805238	1.31454
PML	0.970303	-0.226408	0.820884	0.747424	1.25964
MYO10	1.02177	0.225553	0.821549	0.847399	1.23201
ESRRA	1.03956	0.225288	0.821755	0.741738	1.45697
NR4A3	0.983182	-0.225018	0.821966	0.848152	1.13971
PTPN2	0.953939	-0.22386	0.822866	0.631271	1.44153
SPAG11B	0.973547	-0.223484	0.823158	0.769569	1.23159
PADI4	1.04733	0.222317	0.824067	0.696665	1.5745
P2RX7	0.97731	-0.221929	0.824369	0.798004	1.19691
NOTCH1	0.97981	-0.220766	0.825274	0.817519	1.17432
CREB1	1.05016	0.22019	0.825723	0.679308	1.62346
SEMG2	1.308	0.219128	0.826551	0.118476	14.4406
SEMA6A	1.01778	0.218848	0.826768	0.86917	1.1918
GP2	1.02356	0.21763	0.827717	0.829898	1.26242
APOL1	0.984057	-0.217436	0.827869	0.851342	1.13746
BMP5	1.01372	0.216866	0.828313	0.896264	1.14657
CCL3	1.01729	0.213498	0.830938	0.869163	1.19066
IL10	1.03259	0.213102	0.831247	0.768818	1.38686
TRIM45	1.02157	0.212746	0.831525	0.83922	1.24355
T cell gamma delta_CIBERSORT	4.74039	0.211291	0.83266	2.55191e-06	8.80568e+06
SECTM1	0.980862	-0.210981	0.832902	0.819687	1.17373
CD300A	0.980519	-0.210928	0.832944	0.816704	1.17719
PRKACG	1.89362	0.209921	0.833729	0.00487865	734.999
IL12A	0.96609	-0.20888	0.834542	0.698931	1.33537
IFIT1	1.01402	0.208711	0.834673	0.889746	1.15565
MTNR1B	0.815751	-0.20831	0.834987	0.120064	5.54246
CAMK4	0.957736	-0.208276	0.835013	0.63791	1.43791
TDGF1	1.02927	0.207717	0.83545	0.783957	1.35136
KLRC3	1.06352	0.207036	0.835982	0.593658	1.90528
APM_signal	0.58896	-0.20636	0.83651	0.00385842	89.9007
BMP7	1.00842	0.205985	0.836802	0.93111	1.09214
IL1B	0.985454	-0.205399	0.83726	0.856865	1.13334
ARG1	0.958662	-0.20497	0.837595	0.640245	1.43544
PIK3R5	0.977943	-0.204599	0.837885	0.789813	1.21089
MB21D1	0.981107	-0.204217	0.838184	0.816986	1.1782
LIF	0.987291	-0.202401	0.839603	0.872278	1.11747
GNRH1	0.97227	-0.201663	0.84018	0.739751	1.27787
DEFB135	1.13133	0.199966	0.841507	0.337537	3.79192
CD46	1.02469	0.198937	0.842312	0.80578	1.30308
GHR	0.985946	-0.196685	0.844074	0.856244	1.13529
HLA-F	1.01791	0.196644	0.844107	0.85283	1.21495
MFN1	0.977683	-0.196358	0.84433	0.780474	1.22472
S100A13	1.02632	0.195519	0.844987	0.791036	1.33157
SH3BP2	1.02891	0.194712	0.845618	0.772311	1.37076
CRISP3	1.01538	0.193302	0.846723	0.869786	1.18535
TRIM62	1.03077	0.18877	0.850273	0.752484	1.41198
BPIFB4	0.982366	-0.18813	0.850775	0.816157	1.18242
TACR1	1.02406	0.187897	0.850957	0.799114	1.31234
STAT2	0.975446	-0.187264	0.851454	0.751971	1.26533
REST	0.969883	-0.185324	0.852975	0.70188	1.34022
KLK1	1.0165	0.184749	0.853426	0.854484	1.20924
ELP2	0.964209	-0.184597	0.853545	0.654802	1.41982
ADCY7	1.02076	0.184496	0.853625	0.820553	1.26983
NDRG1	0.987155	-0.184281	0.853793	0.860334	1.13267
STIM1	0.969295	-0.183978	0.854031	0.695289	1.35128
ACTR3	1.03037	0.183717	0.854235	0.748789	1.41785
ARPC2	1.03158	0.183502	0.854404	0.740078	1.4379
BTN3A2	0.980067	-0.181916	0.855649	0.788947	1.21749
CCL27	0.260336	-0.181275	0.856151	1.2481e-07	543025
INHBB	0.987649	-0.181031	0.856343	0.863306	1.1299
GLP1R	1.04376	0.178598	0.858254	0.652311	1.67013
LRP1	1.01812	0.176596	0.859826	0.834115	1.24273
IRF2	0.963645	-0.176184	0.86015	0.638264	1.4549
CHP1	1.02495	0.174153	0.861745	0.776682	1.35258
LTBP2	0.986399	-0.173769	0.862047	0.84522	1.15116
BIRC3	0.988023	-0.172878	0.862748	0.861863	1.13265
C5	1.01202	0.172707	0.862882	0.883665	1.15903
SCARF1	0.981384	-0.172356	0.863158	0.792569	1.21518
LCN15	0.97894	-0.171609	0.863745	0.767677	1.24834
CSK	0.972801	-0.170466	0.864644	0.708476	1.33574
TRIM71	1.02804	0.169743	0.865213	0.747012	1.41479
CD72	0.980851	-0.169147	0.865681	0.783983	1.22716
TNFRSF8	0.978035	-0.168269	0.866372	0.755099	1.26679
[truncated: 265 more rows]

## Sheet: Table S8
Table S8. Different variables between cluster 2 and non-cluster2
DEGs between cluster 2 and non-cluster 2									Wilcox test between cluster 2 and non-cluster 2
	logFC	AveExpr	t	P.Value	adj.P.Val	B				pvalue
CXCL13	-1.57751	5.03605	-5.77316	3.03616e-08	6.79742e-06	8.60502			Macrophage.M2_CIBERSORT	1.82e-10
CD27	-0.971286	3.71135	-5.6826	4.7929e-08	6.79742e-06	8.17225			B.cell.plasma_CIBERSORT	7.53e-07
IL18RAP	-0.534067	1.14411	-5.6256	6.37258e-08	6.79742e-06	7.90237			GO_REGULATION_OF_CHRONIC_INFLAMMATORY_RESPONSE	2.26e-05
CD79A	-1.32723	4.70429	-5.39702	1.95907e-07	1.56725e-05	6.83969			BIOCARTA_CTLA4_PATHWAY	0.000280014
CD19	-0.853824	1.81532	-5.29689	3.17211e-07	2.03015e-05	6.38436			GO_ADAPTIVE_IMMUNE_RESPONSE	0.0562714
TNFRSF17	-1.04471	2.51228	-5.13561	6.80445e-07	3.62904e-05	5.66427			NK.cell.activated_CIBERSORT	0.108514
ARAF	0.349715	6.07646	5.03163	1.10329e-06	5.04363e-05	5.20891			B.cell.naive_CIBERSORT	0.191352
CD79B	-0.813782	2.82128	-4.90961	1.92812e-06	7.7125e-05	4.68365			GO_POSITIVE_REGULATION_OF_TYPE_2_IMMUNE_RESPONSE	0.248678
ZBP1	-0.626041	1.62337	-4.85912	2.42225e-06	8.61245e-05	4.46922			GO_POSITIVE_REGULATION_OF_T_HELPER_1_TYPE_IMMUNE_RESPONSE	0.607845
NCR3	-0.521409	1.33034	-4.6848	5.25598e-06	0.000168191	3.74222			HALLMARK_IL6_JAK_STAT3_SIGNALING	0.632953
SLAMF6	-0.725821	2.77544	-4.61083	7.2566e-06	0.000211101	3.44007			GO_POSITIVE_REGULATION_OF_INFLAMMATORY_RESPONSE	0.879271
IGLL5	-1.37764	6.25326	-4.5227	1.06048e-05	0.000282795	3.0851
ZAP70	-0.632197	2.20182	-4.48287	1.25662e-05	0.000309323	2.92649
CD3D	-0.784211	4.37798	-4.27634	2.97621e-05	0.000680278	2.12235
DUSP3	0.324587	5.71321	4.20758	3.93946e-05	0.000840419	1.86152
TNFRSF13C	-0.644956	2.06511	-4.17272	4.53536e-05	0.000901603	1.73062
LY9	-0.39984	1.1812	-4.14781	5.01297e-05	0.000901603	1.63764
UBD	-1.02624	4.26967	-4.14491	5.07152e-05	0.000901603	1.62685
TICAM1	0.425182	5.05952	4.08771	6.37077e-05	0.00107297	1.41523
EREG	1.28747	1.89985	4.06671	6.92309e-05	0.00110769	1.33816
MYO1C	0.442295	6.25433	4.03071	7.97751e-05	0.00118474	1.20682
ACAP1	-0.46771	2.6851	-4.02491	8.16116e-05	0.00118474	1.18574
ARHGEF2	0.528795	4.85812	4.00339	8.8781e-05	0.00118474	1.10779
TMEM173	0.612363	5.87781	4.00318	8.88552e-05	0.00118474	1.10702
GPSM1	0.522578	3.43207	3.85074	0.000159765	0.00193864	0.565011
ACTB	0.312623	12.3709	3.83852	0.000167336	0.00193864	0.522328
HSPA8	0.413733	9.46485	3.8383	0.000167472	0.00193864	0.521578
F2RL1	0.792244	4.7657	3.83491	0.000169631	0.00193864	0.509769
SLAMF1	-0.467079	1.73727	-3.8106	0.00018592	0.00205153	0.425288
SNX27	0.323438	4.70663	3.68344	0.000298178	0.00318057	-0.00906996
SAA1	-1.18224	4.93995	-3.66109	0.000323588	0.00334027	-0.0841094
CMTM1	0.347806	1.70335	3.64371	0.000344749	0.00344749	-0.142199
IP6K1	0.247981	4.9121	3.59456	0.000411845	0.00399365	-0.305111
TNFRSF13B	-0.308652	0.662855	-3.54875	0.00048528	0.00456734	-0.455206
AP3B1	0.251904	4.61736	3.52788	0.000522665	0.00477865	-0.523023
CR2	-0.730801	1.69939	-3.51875	0.00053987	0.00479885	-0.552605
IPO7	0.33538	6.40743	3.35089	0.000967737	0.00819717	-1.08407
MAPK7	0.296133	3.81299	3.34918	0.000973414	0.00819717	-1.08938
ITGB1	0.417352	7.51867	3.27839	0.00123679	0.0095819	-1.30648
HSPA1L	0.233631	1.82538	3.27677	0.00124356	0.0095819	-1.31143
CCL19	-0.915916	5.24137	-3.2738	0.00125597	0.0095819	-1.32042
IRS1	0.58305	3.71342	3.27298	0.00125945	0.0095819	-1.32292
HLA-DOB	-0.481286	3.23299	-3.26639	0.00128757	0.0095819	-1.3429
ITK	-0.402883	1.58654	-3.17745	0.0017285	0.0125709	-1.60893
FGFRL1	0.521597	4.50612	3.16723	0.00178729	0.0127096	-1.63908
TLR2	0.549994	4.31299	3.14514	0.00192071	0.0133615	-1.70393
BCAR1	0.346738	4.79591	3.13217	0.00200325	0.0136392	-1.74181
IL2RG	-0.546401	5.0857	-3.10163	0.00221089	0.0147392	-1.83049
CX3CR1	0.492864	1.53617	3.07002	0.00244654	0.0159774	-1.92144
RNF31	0.272991	3.85503	3.06014	0.0025248	0.0161587	-1.94969
SEMA3B	0.709101	3.22362	3.02376	0.00283336	0.0176703	-2.05302
CXCL9	-0.913526	5.56855	-3.01515	0.00291126	0.0176703	-2.07729
CYTIP	-0.453909	3.69884	-3.01348	0.00292665	0.0176703	-2.08201
TNFRSF12A	0.59854	6.60632	2.98843	0.00316587	0.018434	-2.15229
MAP2K4	0.217297	4.24286	2.98818	0.00316834	0.018434	-2.15298
RBP5	-0.340335	3.23938	-2.98144	0.00323574	0.01849	-2.17179
POLR2E	0.229926	6.33017	2.95006	0.00356724	0.0200266	-2.25887
HSPA4	0.225216	6.40768	2.92239	0.00388519	0.0214355	-2.33499
ABL1	0.295003	5.53459	2.9141	0.00398534	0.0216154	-2.35765
DDX41	0.201992	5.60061	2.90289	0.00412458	0.0219978	-2.38822
SAA2	-0.725134	2.40771	-2.86444	0.00463646	0.0243224	-2.49222
TLR10	-0.421012	1.34603	-2.85891	0.00471471	0.024334	-2.50708
CTNNAL1	0.392038	5.12364	2.85238	0.0048086	0.0244246	-2.52458
TRIM6	0.446592	2.33817	2.84574	0.00490582	0.0245291	-2.54234
THEM4	0.334796	3.86967	2.81785	0.00533419	0.0262606	-2.61655
IMPDH2	0.244282	7.22789	2.81083	0.00544719	0.0264106	-2.63511
ATG16L1	0.223212	4.40701	2.79861	0.00564923	0.0269814	-2.66735
CTF1	0.458419	3.82044	2.78493	0.00588332	0.0276862	-2.70326
FFAR2	-0.528542	1.60204	-2.76936	0.00616065	0.0285711	-2.74396
TSHR	-0.206461	0.40144	-2.75511	0.00642464	0.0293698	-2.781
TNFSF15	0.525632	2.40074	2.74668	0.00658574	0.0296354	-2.80285
ARHGAP15	-0.273562	1.77575	-2.74245	0.00666796	0.0296354	-2.81379
POLR3D	0.211901	4.09968	2.73719	0.00677134	0.0296826	-2.82735
PRTN3	0.236009	0.349761	2.70772	0.00737838	0.0319065	-2.90296
CCR7	-0.438269	2.66578	-2.65512	0.00858527	0.0364504	-3.03603
PLXNA3	0.366123	3.94059	2.65221	0.00865696	0.0364504	-3.04332
PDF	0.243568	2.63302	2.64761	0.00877141	0.0364526	-3.05484
SHC1	0.30051	7.09165	2.58705	0.0104101	0.042708	-3.20464
ELMOD2	0.171729	3.99887	2.47883	0.0140327	0.0568413	-3.46426
AZU1	0.268447	0.467245	2.42782	0.0161005	0.0644021	-3.58304
IRAK1	0.236204	7.13933	2.40172	0.0172597	0.0681864	-3.64293
CD1E	0.408377	1.45906	2.3945	0.0175928	0.068655	-3.65938
TRIM38	0.232425	3.92969	2.34135	0.0202267	0.0779824	-3.77908
TRIM32	0.222129	4.12926	2.31616	0.0215922	0.0822561	-3.83494
CXCL6	-0.763641	2.82043	-2.30621	0.0221532	0.0830654	-3.85683
PELI1	0.303584	5.4929	2.30323	0.0223238	0.0830654	-3.86338
SEMA4G	0.410991	2.68914	2.27999	0.0236934	0.0863777	-3.91412
OTUD5	0.168462	5.94706	2.27899	0.0237539	0.0863777	-3.91629
ATG9A	0.177839	5.05938	2.26811	0.0244215	0.0878076	-3.93987
MYDGF	0.185727	7.5493	2.25546	0.0252182	0.0896648	-3.96715
CANX	0.202728	8.53771	2.2473	0.0257444	0.0905299	-3.98468
NCKIPSD	0.187301	4.66658	2.23189	0.0267638	0.0928643	-4.0176
SHARPIN	0.196957	6.37068	2.22856	0.0269887	0.0928643	-4.02469
SIRPA	0.363052	5.05923	2.20309	0.028763	0.0979164	-4.07855
IFNGR2	0.18805	6.95022	2.17047	0.0311833	0.105038	-4.14669
CORO1A	-0.307298	5.07282	-2.15757	0.0321882	0.107294	-4.17338
IL1RL2	0.30737	2.22459	2.14999	0.0327908	0.108176	-4.18897
CTSL	0.388861	7.47873	2.13159	0.0342963	0.111477	-4.22665
JAK3	-0.277728	3.48513	-2.12929	0.0344882	0.111477	-4.23133
CEACAM8	0.165754	0.181822	2.12429	0.0349091	0.111709	-4.24149
RABEP1	0.167532	4.51181	2.11723	0.0355119	0.112513	-4.25583
MS4A2	0.264493	1.35054	2.07727	0.0390911	0.122639	-4.33604
SLX4	0.194867	2.60719	2.06469	0.0402793	0.12514	-4.36097
BMP2	0.417374	3.63524	2.05786	0.0409381	0.125149	-4.37447
CX3CL1	0.527713	5.12679	2.05656	0.0410644	0.125149	-4.37703
SEMA7A	0.379223	3.5569	2.02797	0.0439277	0.132612	-4.43297
TYMP	-0.318057	6.91459	-2.02162	0.044586	0.133341	-4.44529
ELK1	0.155833	5.31708	1.97505	0.0496773	0.147192	-4.53454
NEDD4	0.253372	2.82394	1.93768	0.0541107	0.158676	-4.60472
POLR3A	0.176718	3.63249	1.93416	0.0545447	0.158676	-4.61126
APOBEC3H	-0.251022	1.87674	-1.92065	0.0562393	0.159561	-4.63628
MAPK9	0.174272	4.1116	1.91165	0.0573922	0.159561	-4.65285
HSF1	0.165324	6.12328	1.90257	0.0585752	0.159561	-4.66949
SDC1	0.314645	9.22858	1.902	0.0586498	0.159561	-4.67053
NRG4	-0.284183	1.0151	-1.90017	0.0588912	0.159561	-4.67387
ADCY1	0.230164	0.947945	1.90015	0.0588928	0.159561	-4.6739
ADAR	0.179515	7.34612	1.89975	0.0589457	0.159561	-4.67463
DEFB1	-0.743385	4.26887	-1.89915	0.059025	0.159561	-4.67572
APOBEC3D	-0.270294	2.94693	-1.89133	0.0600677	0.159561	-4.68998
VEGFC	0.368498	3.27712	1.88958	0.0603028	0.159561	-4.69316
POLR2L	0.171326	7.70443	1.88934	0.060334	0.159561	-4.69358
DDX3X	0.15329	6.66935	1.87556	0.062214	0.163184	-4.71852
LCN1	0.11865	0.276516	1.85586	0.0649865	0.169071	-4.75386
MLST8	0.151644	5.03907	1.84093	0.0671551	0.17196	-4.78041
XCR1	-0.204634	0.898454	-1.84082	0.0671717	0.17196	-4.78061
ATG12	0.119576	3.87546	1.77099	0.078129	0.197857	-4.90201
IRS2	0.385124	3.93541	1.76863	0.0785244	0.197857	-4.90604
G3BP1	0.130985	5.55083	1.75005	0.0816863	0.201569	-4.93752
TRPC4AP	0.116886	6.94769	1.74797	0.0820478	0.201569	-4.94104
NOS1	0.296942	0.722769	1.7449	0.0825828	0.201569	-4.94621
IKBKG	0.162547	2.86535	1.74388	0.0827596	0.201569	-4.94791
TRIB3	0.315447	5.15874	1.74167	0.0831473	0.201569	-4.95163
FGF23	0.0311724	0.0421969	1.7305	0.0851278	0.204819	-4.97033
SQSTM1	0.201305	6.95993	1.71256	0.0883885	0.210054	-5.00011
GATA4	0.247136	0.510169	1.71132	0.0886166	0.210054	-5.00215
FGF5	0.19654	0.273862	1.69317	0.0920239	0.216527	-5.03194
CMTM6	0.142724	6.51914	1.67397	0.095744	0.223636	-5.06314
MID2	0.226789	3.2582	1.67014	0.0965005	0.223769	-5.06932
COPS5	-0.123279	4.75462	-1.64908	0.100746	0.231933	-5.10306
MR1	0.195634	4.10226	1.64364	0.101867	0.232623	-5.11171
NR1H4	0.222331	0.341937	1.64059	0.102499	0.232623	-5.11654
PIN1	0.140526	4.57919	1.63522	0.10362	0.23351	-5.12503
LCN6	0.0596953	0.153547	1.62387	0.106025	0.23569	-5.1429
CTCF	0.122391	5.58334	1.62227	0.106367	0.23569	-5.14541
PTPN11	0.161231	5.82024	1.61455	0.108029	0.23569	-5.15747
KITLG	0.265357	5.15233	1.61342	0.108275	0.23569	-5.15923
ELANE	0.215391	0.540523	1.61338	0.108284	0.23569	-5.1593
PRKCG	-0.132064	0.368863	-1.6088	0.109284	0.23569	-5.16643
SLC15A4	0.106021	4.21406	1.6067	0.109743	0.23569	-5.16969
TRIM55	0.203676	0.558413	1.60078	0.111049	0.235986	-5.17886
CCL11	-0.323754	2.53936	-1.5994	0.111356	0.235986	-5.18099
IL23R	-0.0444923	0.166519	-1.59206	0.112995	0.237884	-5.1923
AAMP	0.107631	7.01004	1.57956	0.115833	0.242264	-5.21146
ELAVL1	0.10517	5.29695	1.5651	0.119185	0.247658	-5.23344
XRCC5	0.119254	7.60528	1.54175	0.124759	0.257568	-5.26851
KLRG1	-0.125361	1.22871	-1.53279	0.126954	0.260418	-5.28185
CXCL1	-0.453686	5.63259	-1.5013	0.134901	0.274958	-5.32807
CLEC4E	-0.250043	2.06211	-1.48169	0.140041	0.283627	-5.35637
IL17RC	0.144896	4.29944	1.46132	0.145542	0.292914	-5.38539
PDYN	0.0146165	0.0230242	1.45094	0.148409	0.296818	-5.40004
DHX33	0.145133	3.98105	1.44602	0.14978	0.2977	-5.40693
IL36G	-0.443582	1.75591	-1.4326	0.153577	0.301315	-5.42564
BRD8	0.124667	4.37928	1.43232	0.153659	0.301315	-5.42604
MAP3K5	0.184564	4.56206	1.42964	0.154424	0.301315	-5.42974
BPIFB2	-0.508665	1.54923	-1.42471	0.155844	0.302242	-5.43656
MUC5AC	0.466226	1.29717	1.4079	0.160759	0.309897	-5.45964
INSL4	-0.414739	0.86287	-1.38423	0.167875	0.321677	-5.49167
APOBEC3B	-0.333058	3.90537	-1.34682	0.179604	0.342104	-5.5412
SOCS1	-0.231084	4.34684	-1.33789	0.182495	0.345553	-5.55283
TRIB2	0.223061	5.12004	1.32732	0.18596	0.349646	-5.5665
PTPN6	-0.102602	5.42508	-1.32465	0.186842	0.349646	-5.56993
TXN	-0.18317	9.2923	-1.29291	0.197575	0.367573	-5.61024
HTR3A	0.349677	1.69889	1.28961	0.198719	0.367573	-5.61439
CRHR2	-0.110655	0.476903	-1.26305	0.208085	0.382685	-5.6473
HSPD1	0.132388	8.18027	1.25721	0.210185	0.384338	-5.65444
TPM2	0.202314	6.16968	1.24668	0.214015	0.389119	-5.66725
SUGT1	0.0967072	3.21524	1.23834	0.217083	0.390655	-5.67732
GAL	-0.363725	2.34549	-1.23472	0.218425	0.390655	-5.68166
IL20RA	-0.250896	2.78774	-1.23446	0.218523	0.390655	-5.68198
FAS	0.20784	4.10633	1.22839	0.220784	0.392505	-5.68923
TRIM60	-0.0120914	0.00490793	-1.22209	0.223152	0.394523	-5.69673
PIK3R1	0.157444	3.82379	1.20058	0.231374	0.403267	-5.72206
VGF	0.282301	1.1445	1.19944	0.231815	0.403267	-5.72338
NUMBL	0.155892	4.03957	1.19656	0.232934	0.403267	-5.72674
PF4	0.151915	0.82867	1.19604	0.233139	0.403267	-5.72735
INHA	-0.383388	1.96747	-1.19268	0.234449	0.403353	-5.73125
C9	-0.0436603	0.173313	-1.1884	0.236126	0.404067	-5.7362
ADIPOQ	0.0769972	0.078237	1.17445	0.241652	0.411055	-5.75222
CLEC7A	0.213089	3.79509	1.17163	0.24278	0.411055	-5.75544
RAF1	0.0769175	5.32053	1.16562	0.245196	0.412961	-5.76226
UBB	0.0981347	9.59347	1.15901	0.247874	0.415286	-5.76974
ACTG1	0.0941824	11.9275	1.15076	0.251245	0.418742	-5.779
DKK1	0.393904	3.40347	1.12588	0.261605	0.433749	-5.80655
HNF4G	0.193885	1.89947	1.11783	0.265018	0.437144	-5.81533
SLAMF9	0.218955	2.04148	1.1065	0.269879	0.441409	-5.8276
MAP3K8	-0.139185	3.79824	-1.10537	0.270363	0.441409	-5.8288
HOXA9	-0.146845	0.802801	-1.05834	0.291213	0.472706	-5.87833
TRIM15	-0.160738	0.667475	-1.05554	0.292487	0.472706	-5.88121
UBE2D2	0.0656462	6.24361	1.05071	0.294698	0.473886	-5.88617
RBCK1	0.0921667	6.37122	1.04343	0.298047	0.476875	-5.89359
REG3G	0.0452772	0.0359373	1.03207	0.30332	0.482898	-5.90506
GDF2	0.00934899	0.00847973	1.02522	0.306534	0.484593	-5.91193
IL11	0.182122	1.64843	1.02335	0.307414	0.484593	-5.91379
YWHAE	0.0841408	8.68966	1.0142	0.311747	0.489015	-5.92287
DEFB123	-0.0194268	0.0143348	-1.00805	0.314683	0.491212	-5.92892
TBK1	-0.0707344	4.47088	-0.993309	0.321794	0.499874	-5.94329
FGFR2	0.263695	3.76121	0.985919	0.325398	0.502898	-5.95042
GCG	0.118586	0.106751	0.982889	0.326884	0.502898	-5.95333
CACYBP	-0.0976189	5.96396	-0.966423	0.335033	0.51297	-5.96896
TRIM47	0.137163	5.30661	0.923236	0.357028	0.544043	-6.00873
PRKCB	-0.120219	2.07465	-0.915005	0.361322	0.545794	-6.01611
TNFRSF4	-0.13072	3.10825	-0.914497	0.361589	0.545794	-6.01656
IL3	0.0124229	0.0212478	0.902168	0.368084	0.55299	-6.02748
MAP3K7	0.0782318	4.52988	0.880763	0.379534	0.56531	-6.04609
STC1	0.201263	4.43584	0.878097	0.380975	0.56531	-6.04838
GLP2R	0.0631776	0.196033	0.876972	0.381584	0.56531	-6.04934
UMODL1	-0.158952	0.873696	-0.837169	0.403525	0.59506	-6.08262
C5AR2	0.14519	1.63716	0.822709	0.411682	0.600646	-6.09433
VASP	0.0785244	6.7032	0.81307	0.417173	0.600646	-6.10202
SPP1	0.262928	8.99602	0.812142	0.417704	0.600646	-6.10276
TRIM11	0.0709246	3.85863	0.810891	0.418419	0.600646	-6.10375
BPIFB1	-0.373947	4.08024	-0.810261	0.418781	0.600646	-6.10425
TNFSF10	-0.178639	6.91488	-0.809961	0.418953	0.600646	-6.10448
GLRX	-0.137047	3.69398	-0.807349	0.420452	0.600646	-6.10655
CCR10	-0.0995892	0.995323	-0.792844	0.428835	0.606375	-6.11787
ESR1	0.114451	1.14114	0.791122	0.429837	0.606375	-6.1192
CEBPA	0.148393	4.486	0.787457	0.431973	0.606375	-6.12203
PSMC5	0.0558003	6.62934	0.787339	0.432042	0.606375	-6.12212
PF4V1	-0.152345	0.852965	-0.782742	0.434731	0.606492	-6.12564
CASP10	0.105513	3.55193	0.776696	0.438282	0.606492	-6.13024
TSC22D3	0.125671	6.32792	0.769993	0.442239	0.606492	-6.1353
SCN5A	0.07725	0.353482	0.768604	0.443061	0.606492	-6.13634
TRIM10	-0.0458546	0.20854	-0.768387	0.44319	0.606492	-6.13651
PTH	0.051672	0.0881936	0.767868	0.443497	0.606492	-6.1369
ADIPOR1	0.0543513	7.52384	0.759035	0.448751	0.611065	-6.14348
ELMO1	-0.0984941	2.83034	-0.75402	0.45175	0.612542	-6.14719
PSMA7	-0.0668066	8.4237	-0.743248	0.458229	0.618257	-6.15506
QRFP	0.0601377	0.927518	0.740601	0.459829	0.618257	-6.15698
IFNA8	0.00550145	0.0056285	0.730571	0.46592	0.623827	-6.16418
CRH	0.052041	0.075887	0.72394	0.469973	0.625483	-6.16889
IL34	-0.108332	2.49377	-0.717719	0.473792	0.625483	-6.17327
CD1D	-0.0886808	2.12327	-0.716977	0.474249	0.625483	-6.17379
VIPR2	-0.0705117	0.461027	-0.715795	0.474977	0.625483	-6.17462
TNFSF11	-0.117034	1.38856	-0.70266	0.483108	0.633227	-6.18372
IFNA1	0.013912	0.0426184	0.69992	0.484814	0.633227	-6.18559
HSP90AA1	0.0646253	9.49867	0.63001	0.529428	0.688687	-6.23101
CGB8	0.050683	0.203188	0.622821	0.534132	0.691993	-6.23541
TLR5	0.0871709	2.91894	0.612626	0.54084	0.697858	-6.24157
RARB	-0.101716	3.07794	-0.596571	0.551488	0.708739	-6.25105
LECT2	0.0140638	0.0526801	0.590239	0.555716	0.709121	-6.25473
WNT3A	-0.131589	1.44158	-0.58949	0.556217	0.709121	-6.25516
CSH2	0.0132018	0.0380389	0.583284	0.560378	0.709686	-6.25871
PLK1	-0.0957893	4.64067	-0.582216	0.561095	0.709686	-6.25932
PROK1	-0.0176363	0.117356	-0.576094	0.565218	0.712086	-6.26279
KDM1A	0.0527197	5.89382	0.568863	0.570105	0.715358	-6.26684
VTN	0.117517	1.07804	0.564172	0.573287	0.715358	-6.26943
IL17RD	0.0849992	1.82471	0.561309	0.575233	0.715358	-6.27101
IFNE	-0.0610637	0.519502	-0.55907	0.576757	0.715358	-6.27224
CLEC10A	0.0996235	2.64229	0.543306	0.587542	0.724139	-6.28073
RB1	0.0611086	4.69999	0.54211	0.588363	0.724139	-6.28137
MFF	-0.047496	5.01942	-0.537879	0.591276	0.724936	-6.2836
STC2	-0.120971	3.65103	-0.521663	0.602499	0.735876	-6.292
CCR6	0.0170611	0.207793	0.510345	0.610389	0.739938	-6.29771
C1QBP	0.0594445	6.85081	0.510259	0.610449	0.739938	-6.29775
BST2	-0.108088	7.90263	-0.479755	0.631941	0.763099	-6.31252
GSK3A	0.0365116	5.87033	0.45998	0.646044	0.773027	-6.32161
GNRHR	-0.0334406	0.266749	-0.457632	0.647728	0.773027	-6.32266
RAD21	-0.0442885	7.1064	-0.455166	0.649498	0.773027	-6.32376
PIK3R3	-0.0614149	3.61621	-0.45333	0.650816	0.773027	-6.32458
CLEC6A	-0.0421347	0.55858	-0.451348	0.652242	0.773027	-6.32546
TPSB2	0.10179	4.15347	0.444783	0.656971	0.775759	-6.32834
ATF4	-0.0354239	8.4678	-0.428424	0.668817	0.786843	-6.33532
APOD	0.13262	4.63414	0.421757	0.673668	0.789648	-6.3381
TRIM37	0.0404734	4.45226	0.406909	0.684522	0.795372	-6.34411
PSMD4	0.0329965	7.52833	0.406704	0.684673	0.795372	-6.3442
SYTL1	0.064951	4.65624	0.403321	0.687155	0.795372	-6.34554
PTGDS	-0.0865193	5.26013	-0.401499	0.688494	0.795372	-6.34625
CASP9	0.0341479	3.61319	0.359357	0.719718	0.8217	-6.36194
PPARGC1A	-0.0663234	1.20824	-0.359116	0.719898	0.8217	-6.36203
SCG2	0.0961223	2.18684	0.358271	0.720529	0.8217	-6.36232
ACTA1	0.0343541	0.851471	0.353371	0.724193	0.8217	-6.36403
IFNA4	0.00227819	0.00156552	0.352368	0.724944	0.8217	-6.36438
DEFB114	0.00250381	0.00172057	0.350035	0.726691	0.8217	-6.36518
CCL14	0.0336256	0.716199	0.328017	0.743252	0.837467	-6.37248
CXCL5	0.0943001	2.85348	0.293977	0.769089	0.863539	-6.38284
HNF4A	0.0577752	0.733781	0.290351	0.771857	0.863616	-6.38388
OSTN	0.0109977	0.0751386	0.278757	0.780727	0.870497	-6.38711
IFNGR1	-0.0303285	7.13075	-0.262122	0.793505	0.881672	-6.39152
KNG1	0.0299406	0.268269	0.257784	0.796846	0.882321	-6.39262
CRABP1	-0.0699996	1.69552	-0.23722	0.812736	0.896812	-6.3976
TMSB15B	0.00589112	0.157114	0.229567	0.81867	0.900255	-6.39935
CLEC9A	0.0131307	0.457011	0.194026	0.846358	0.922584	-6.40672
TRIM28	-0.0222672	8.04202	-0.193531	0.846745	0.922584	-6.40681
FAM3B	-0.0597428	3.45306	-0.191372	0.848434	0.922584	-6.40722
MC3R	0.0132579	0.104629	0.188722	0.850507	0.922584	-6.40771
DDIT3	0.0252122	5.783	0.177014	0.859682	0.928248	-6.40981
ACKR1	-0.0414883	3.2091	-0.174658	0.86153	0.928248	-6.41022
GIP	0.0159465	0.4336	0.120345	0.904334	0.971012	-6.41806
CDKN2A	0.0402194	3.31735	0.112883	0.91024	0.971012	-6.41891
CD200	-0.0179714	3.37873	-0.109663	0.91279	0.971012	-6.41926
CXCL17	-0.036314	7.4202	-0.105224	0.916306	0.971012	-6.41973
IKBKE	-0.0126779	4.16369	-0.105115	0.916393	0.971012	-6.41974
TNFSF18	0.0142059	1.24535	0.0962533	0.923419	0.973699	-6.42061
CALM3	0.00853677	7.58414	0.0940972	0.925129	0.973699	-6.42082
MAPK8	-0.00645843	3.52633	-0.0867228	0.930981	0.973699	-6.42147
GHRL	-0.0054338	0.843068	-0.0865729	0.9311	0.973699	-6.42148
IFNA13	0.000528496	0.00294869	0.0799123	0.936389	0.975041	-6.42202
PYCARD	0.0113162	5.27342	0.0772846	0.938477	0.975041	-6.42223
ULK1	0.0084709	4.97897	0.0714928	0.943079	0.975648	-6.42265
LCN10	-0.00143909	0.0762824	-0.0660858	0.947377	0.975648	-6.42301
PGLYRP2	0.00200472	0.148532	0.062754	0.950027	0.975648	-6.42322
C8A	-0.00916679	0.324547	-0.0612074	0.951257	0.975648	-6.42332
POLR3G	0.00692894	2.29737	0.0549866	0.956206	0.97759	-6.42367
DUSP4	0.0127658	3.99131	0.0431292	0.965643	0.984095	-6.42424
PPP3R2	-0.000265018	0.0102842	-0.0381786	0.969584	0.984975	-6.42444
FGFR3	0.0074711	4.58951	0.0225163	0.982059	0.993681	-6.4249
DEFB132	-9.99289e-05	0.00196997	-0.0158143	0.987399	0.993681	-6.42503
PRLR	-0.00188504	1.08677	-0.0105772	0.991572	0.993681	-6.4251
MBL2	-7.87063e-05	0.0117675	-0.0100427	0.991998	0.993681	-6.4251
BTK	-0.00111394	2.73477	-0.00793002	0.993681	0.993681	-6.42512

## Sheet: Table S9
Table S9. Lasso result of feature engineering
Genesymbol	Frequency
DDX41	984
CR2	860
CTF1	860
SAA2	860
CX3CR1	835
ABL1	826
SAA1	826
ARAF	825
ARHGEF2	825
CMTM1	825
CXCL9	825
F2RL1	825
FFAR2	825
HSPA1L	825
IMPDH2	825
PRTN3	825
SEMA3B	825
SHC1	825
THEM4	825
TLR2	825
TNFRSF12A	825
TNFRSF13C	825
TNFSF15	825
TRIM6	825
FGFRL1	756
PDF	497
CCL19	276
RBP5	276
EREG	275
MYO1C	132
ARHGAP15	10
CD19	10
HSPA8	10
CD27	1
IP6K1	1
RNF31	1

## Sheet: Table S10
Table S10. Poor Prognosis Signature (PPS)
genesymbol	coef
HSPA1L	-0.275813
CXCL9	-0.122847
ARHGEF2	0.157846
TLR2	-0.15166
SAA1	0.185266
SAA2	-0.32764
SEMA3B	0.200461
TNFRSF12A	-0.126407
THEM4	-0.501267
ABL1	0.381294
PRTN3	0.231967
FGFRL1	0.343265
IMPDH2	0.449463
FFAR2	-0.0121165
TNFRSF13C	0.0444074
F2RL1	0.245488
DDX41	-0.133654
CTF1	-0.245142
CMTM1	0.143805
TNFSF15	-0.237295
CX3CR1	-0.196574
CR2	-0.350049
ARAF	0.123789
SHC1	0.3169
TRIM6	0.378981

## Sheet: Table S11
Table S11. Performance of the classifiers
		SVM			RF			Xgboost			adaboost
test	accuracy	cluster1	0.859	accuracy	cluster1	0.9231	accuracy	cluster1	0.9103	accuracy	cluster1	0.9615
		cluster2	0.8718		cluster2	0.9359		cluster2	0.9103		cluster2	0.9615
		cluster3	0.8846		cluster3	0.9872		cluster3	1		cluster3	1
	precision	cluster1	0.8	precision	cluster1	0.8718	precision	cluster1	0.85	precision	cluster1	0.9211
		cluster2	0.85		cluster2	1		cluster2	0.9474		cluster2	1
		cluster3	0.7778		cluster3	0.95		cluster3	1		cluster3	1
	recall	cluster1	0.9143	recall	cluster1	0.9714	recall	cluster1	0.9714	recall	cluster1	1
		cluster2	0.7083		cluster2	0.7917		cluster2	0.75		cluster2	0.875
		cluster3	0.7368		cluster3	1		cluster3	1		cluster3	1
	F1_score	cluster1	0.8533	F1_score	cluster1	0.9189	F1_score	cluster1	0.9067	F1_score	cluster1	0.9589
		cluster2	0.7727		cluster2	0.8837		cluster2	0.8372		cluster2	0.9333
		cluster3	0.7567		cluster3	0.9744		cluster3	1		cluster3	1
	AUC	cluster1	0.864	AUC	cluster1	0.928	AUC	cluster1	0.916	AUC	cluster1	0.965
		cluster2	0.826		cluster2	0.896		cluster2	0.866		cluster2	0.938
		cluster3	0.835		cluster3	0.992		cluster3	1		cluster3	1

## Sheet: Table S12
Table S12. Generalization ability of the classifiers in two independent validation cohorts
Illumina	RF			Adaboost			Affy	RF			Adaboost
GSE42127+GSE41271	Accuracy	C1	0.724	Accuracy	C1	0.672	GSE29013+GSE37745	Accuracy	C1	0.844	Accuracy	C1	0.844
		C2	0.888		C2	0.862			C2	0.8		C2	0.8
		C3	0.75		C3	0.724			C3	0.956		C3	0.956
	Precision	C1	1	Precision	C1	1		Precision	C1	0.938	Precision	C1	0.889
		C2	0.888		C2	0.859			C2	0.762		C2	0.824
		C3	0.706		C3	0.684			C3	0.946		C3	0.946
	Recall	C1	0.614	Recall	C1	0.542		Recall	C1	0.857	Recall	C1	0.914
		C2	0.963		C2	0.963			C2	0.8		C2	0.7
		C3	0.97		C3	0.97			C3	1		C3	1
	F1_score	C1	0.761	F1_score	C1	0.703		F1_score	C1	0.896	F1_score	C1	0.901
		C2	0.924		C2	0.908			C2	0.781		C2	0.757
		C3	0.817		C3	0.802			C3	0.972		C3	0.972
	AUC	C1	0.807	AUC	C1	0.771		AUC	C1	0.829	AUC	C1	0.757
		C2	0.835		C2	0.791			C2	0.8		C2	0.79
		C3	0.71		C3	0.679			C3	0.9		C3	0.9

## Sheet: Table S13
Table S13. Results of the Deep learning (NNet)
i->h1	weight		i->h2	weight		i->h3	weight		i->h4	weight
T.cell.CD8._CIBERSORT	6.41844		T.cell.CD4..memory.resting_CIBERSORT	27.2479		Macrophage.M0_CIBERSORT	31.8438		B.cell.plasma_CIBERSORT	8.89105
B.cell.plasma_CIBERSORT	5.34237		Macrophage.M2_CIBERSORT	21.3217		T.cell.CD4..memory.resting_CIBERSORT	8.14178		IPS	7.35143
Mast.cell.activated_CIBERSORT	5.22613		Mast.cell.activated_CIBERSORT	10.2571		Mast.cell.resting_CIBERSORT	6.06462		SC	5.93266
IFN.γ_signature	4.12938		Myeloid.dendritic.cell.resting_CIBERSORT	9.81103		MicroRNAs_in_cancer	5.55487		EC	3.90375
Proteasome	4.12649		NK.cell.activated_CIBERSORT	8.36093		GO_POSITIVE_REGULATION_OF_T_HELPER_1_TYPE_IMMUNE_RESPONSE	4.7045		Macrophage.M1_CIBERSORT	2.94314
GO_POSITIVE_REGULATION_OF_TYPE_2_IMMUNE_RESPONSE	3.74154		Fanconi_anemia_pathway	5.43754		GO_REGULATION_OF_CHRONIC_INFLAMMATORY_RESPONSE	4.6535		IFN.γ_signature	2.89535
EC	3.69749		GO_TOLERANCE_INDUCTION	4.8723		Homologous_recombination	4.05855		GO_REGULATION_OF_CHRONIC_INFLAMMATORY_RESPONSE	2.6896
BIOCARTA_CTLA4_PATHWAY	3.56994		REACTOME_PD_1_SIGNALING	4.5734		B.cell.memory_CIBERSORT	3.84064		T.cell.CD8._CIBERSORT	2.62287
Myeloid.dendritic.cell.resting_CIBERSORT	3.20315		Homologous_recombination	4.39858		Fanconi_anemia_pathway	3.77711		T.cell.follicular.helper_CIBERSORT	2.40388
T.cell.follicular.helper_CIBERSORT	3.09533		GO_MACROPHAGE_ACTIVATION_INVOLVED_IN_IMMUNE_RESPONSE	4.26819		p53_signaling_pathway	3.76664		Mismatch_repair	2.32672
HALLMARK_INTERFERON_ALPHA_RESPONSE	2.80941		GO_LEUKOCYTE_MIGRATION_INVOLVED_IN_INFLAMMATORY_RESPONSE	3.75164		GO_POSITIVE_REGULATION_OF_MYELOID_LEUKOCYTE_CYTOKINE_PRODUCTION_INVOLVED_IN_IMMUNE_RESPONSE	3.43384		B.cell.naive_CIBERSORT	2.15969
Macrophage.M1_CIBERSORT	2.43646		AZ	3.1329		HALLMARK_IL6_JAK_STAT3_SIGNALING	2.66883		Mast.cell.activated_CIBERSORT	2.02389
T.cell.CD4..memory.activated_CIBERSORT	2.31642		Monocyte_CIBERSORT	2.65179		MHC	2.39401		NK.cell.activated_CIBERSORT	1.53265
GO_LEUKOCYTE_MIGRATION_INVOLVED_IN_INFLAMMATORY_RESPONSE	2.2734		GO_POSITIVE_REGULATION_OF_INFLAMMATORY_RESPONSE	2.39171		CP	2.29578		Nucleotide_excision_repair	1.30317
SC	2.12785		EC	2.2722		GO_TOLERANCE_INDUCTION	2.10576		Proteasome	1.26339
Oocyte_meiosis	2.00959		p53_signaling_pathway	1.94768		APM_signal	2.05454		Base_excision_repair	1.05878
Spliceosome	1.9718		Progesterone.mediated_oocyte_maturation	1.685		GO_MAST_CELL_MEDIATED_IMMUNITY	1.37528		Myeloid.dendritic.cell.activated_CIBERSORT	0.928411
Progesterone.mediated_oocyte_maturation	1.95891		GO_ADAPTIVE_IMMUNE_RESPONSE	1.30338		GO_POSITIVE_REGULATION_OF_ACUTE_INFLAMMATORY_RESPONSE	1.08087		Viral_carcinogenesis	0.887408
GO_REGULATION_OF_CHRONIC_INFLAMMATORY_RESPONSE	1.91305		SC	1.20638		NK.cell.activated_CIBERSORT	0.870748		T.cell.regulatory..Tregs._CIBERSORT	0.833311
Monocyte_CIBERSORT	1.85727		MHC	1.2022		DNA_replication	0.707395		GO_NATURAL_KILLER_CELL_MEDIATED_IMMUNITY	0.774801
Myeloid.dendritic.cell.activated_CIBERSORT	1.8178		HALLMARK_IL6_JAK_STAT3_SIGNALING	1.08081		GO_REGULATION_OF_CYTOKINE_PRODUCTION_INVOLVED_IN_IMMUNE_RESPONSE	0.655474		GO_POSITIVE_REGULATION_OF_ACUTE_INFLAMMATORY_RESPONSE	0.703583
B.cell.naive_CIBERSORT	1.57111		GO_POSITIVE_REGULATION_OF_MYELOID_LEUKOCYTE_CYTOKINE_PRODUCTION_INVOLVED_IN_IMMUNE_RESPONSE	1.04164		REACTOME_INTERFERON_GAMMA_SIGNALING	0.579332		DNA_replication	0.647578
GO_POSITIVE_REGULATION_OF_INFLAMMATORY_RESPONSE	1.51725		GO_T_CELL_MEDIATED_IMMUNITY	1.0185		Neutrophil_CIBERSORT	0.524178		GO_POSITIVE_REGULATION_OF_TYPE_2_IMMUNE_RESPONSE	0.549731
GO_NATURAL_KILLER_CELL_MEDIATED_IMMUNITY	1.38175		T.cell.gamma.delta_CIBERSORT	0.76632		KEGG_ANTIGEN_PROCESSING_AND_PRESENTATION	0.236946		Progesterone.mediated_oocyte_maturation	0.548904
GO_T_CELL_MEDIATED_IMMUNITY	1.32774		GO_MAST_CELL_MEDIATED_IMMUNITY	0.343408		GO_ADAPTIVE_IMMUNE_RESPONSE	0.102314		Neutrophil_CIBERSORT	0.53567
Nucleotide_excision_repair	1.30198		Mast.cell.resting_CIBERSORT	0.331737		T.cell.regulatory..Tregs._CIBERSORT	0.0552459		GO_TOLERANCE_INDUCTION	0.524578
T.cell.CD4..memory.resting_CIBERSORT	1.07849		PPS	0.300891		AZ	0.0222975		BIOCARTA_CTLA4_PATHWAY	0.514647
GO_MACROPHAGE_ACTIVATION_INVOLVED_IN_IMMUNE_RESPONSE	1.04692		REACTOME_INTERFERON_GAMMA_SIGNALING	0.0822226		T.cell.CD4..naive_CIBERSORT	0.0106156		GO_MAST_CELL_MEDIATED_IMMUNITY	0.481976
Cell_cycle	1.04608		ImmuneScore	-0.000449555		StromalScore	-0.000265504		Monocyte_CIBERSORT	0.460334
Base_excision_repair	1.01603		StromalScore	-0.000600287		ImmuneScore	-0.000592671		MicroRNAs_in_cancer	0.451016
GO_TOLERANCE_INDUCTION	0.804964		B.cell.naive_CIBERSORT	-0.0607709		PPS	-0.0201861		p53_signaling_pathway	0.311547
GO_POSITIVE_REGULATION_OF_ACUTE_INFLAMMATORY_RESPONSE	0.719406		Eosinophil_CIBERSORT	-0.0610974		T.cell.gamma.delta_CIBERSORT	-0.0934589		Cell_cycle	0.282468
GO_POSITIVE_REGULATION_OF_CYTOKINE_PRODUCTION_INVOLVED_IN_IMMUNE_RESPONSE	0.693648		Spliceosome	-0.0784562		GO_POSITIVE_REGULATION_OF_CYTOKINE_PRODUCTION_INVOLVED_IN_IMMUNE_RESPONSE	-0.187741		Oocyte_meiosis	0.278004
GO_ADAPTIVE_IMMUNE_RESPONSE	0.692023		T.cell.CD4..naive_CIBERSORT	-0.10737		Eosinophil_CIBERSORT	-0.240569		GO_ADAPTIVE_IMMUNE_RESPONSE	0.25277
GO_MYELOID_LEUKOCYTE_ACTIVATION	0.686856		Systemic_lupus_erythematosus	-0.155905		IPS	-0.248448		GO_POSITIVE_REGULATION_OF_T_HELPER_1_TYPE_IMMUNE_RESPONSE	0.238945
REACTOME_PD_1_SIGNALING	0.648866		HALLMARK_INTERFERON_ALPHA_RESPONSE	-0.184401		Cell_cycle	-0.547463		Spliceosome	0.186266
APM_signal	0.64798		IFN.γ_signature	-0.292601		EC	-0.633567		T.cell.gamma.delta_CIBERSORT	0.175017
GO_CYTOKINE_PRODUCTION_INVOLVED_IN_IMMUNE_RESPONSE	0.448378		Mismatch_repair	-0.427785		GO_CYTOKINE_PRODUCTION_INVOLVED_IN_IMMUNE_RESPONSE	-0.70008		Systemic_lupus_erythematosus	0.154212
Eosinophil_CIBERSORT	0.377955		B.cell.memory_CIBERSORT	-0.447569		REACTOME_PD_1_SIGNALING	-0.816004		AZ	0.103207
GO_REGULATION_OF_CYTOKINE_PRODUCTION_INVOLVED_IN_IMMUNE_RESPONSE	0.346246		GO_REGULATION_OF_CYTOKINE_PRODUCTION_INVOLVED_IN_IMMUNE_RESPONSE	-0.56601		GO_MYELOID_LEUKOCYTE_ACTIVATION	-0.899838		ImmuneScore	0.0461912
HALLMARK_IL6_JAK_STAT3_SIGNALING	0.268483		GO_CYTOKINE_PRODUCTION_INVOLVED_IN_IMMUNE_RESPONSE	-0.663067		NK.cell.resting_CIBERSORT	-0.958097		StromalScore	-0.00922957
KEGG_ANTIGEN_PROCESSING_AND_PRESENTATION	0.258001		IPS	-0.860685		HALLMARK_INTERFERON_ALPHA_RESPONSE	-1.08661		Eosinophil_CIBERSORT	-0.0486471
Mismatch_repair	0.224824		GO_POSITIVE_REGULATION_OF_T_HELPER_1_TYPE_IMMUNE_RESPONSE	-0.93761		Base_excision_repair	-1.09489		NK.cell.resting_CIBERSORT	-0.0592853
Pyrimidine_metabolism	0.217781		GO_MYELOID_LEUKOCYTE_ACTIVATION	-0.946047		GO_T_CELL_MEDIATED_IMMUNITY	-1.14065		GO_LEUKOCYTE_MIGRATION_INVOLVED_IN_INFLAMMATORY_RESPONSE	-0.0741027
REACTOME_INTERFERON_GAMMA_SIGNALING	0.0577756		Myeloid.dendritic.cell.activated_CIBERSORT	-0.966203		Myeloid.dendritic.cell.activated_CIBERSORT	-1.32612		GO_CYTOKINE_PRODUCTION_INVOLVED_IN_IMMUNE_RESPONSE	-0.0848102
StromalScore	-4.2e-05		BIOCARTA_CTLA4_PATHWAY	-1.0319		Spliceosome	-1.35561		T.cell.CD4..memory.activated_CIBERSORT	-0.0986644
ImmuneScore	-0.00151458		Cell_cycle	-1.05755		Nucleotide_excision_repair	-1.55424		HALLMARK_INTERFERON_ALPHA_RESPONSE	-0.106717
T.cell.CD4..naive_CIBERSORT	-0.0212711		Neutrophil_CIBERSORT	-1.16542		GO_POSITIVE_REGULATION_OF_INFLAMMATORY_RESPONSE	-1.71775		T.cell.CD4..naive_CIBERSORT	-0.174836
GO_POSITIVE_REGULATION_OF_T_HELPER_1_TYPE_IMMUNE_RESPONSE	-0.033839		KEGG_ANTIGEN_PROCESSING_AND_PRESENTATION	-1.26388		T.cell.follicular.helper_CIBERSORT	-1.8248		GO_POSITIVE_REGULATION_OF_INFLAMMATORY_RESPONSE	-0.287335
T.cell.gamma.delta_CIBERSORT	-0.208171		Base_excision_repair	-1.35091		Mismatch_repair	-1.83006		HALLMARK_IL6_JAK_STAT3_SIGNALING	-0.429047
NK.cell.resting_CIBERSORT	-0.229331		Viral_carcinogenesis	-1.39022		Viral_carcinogenesis	-2.10355		GO_MYELOID_LEUKOCYTE_ACTIVATION	-0.448611
NK.cell.activated_CIBERSORT	-0.26263		Nucleotide_excision_repair	-1.47513		B.cell.naive_CIBERSORT	-2.14518		REACTOME_INTERFERON_GAMMA_SIGNALING	-0.470224
IPS	-0.284464		Oocyte_meiosis	-1.52614		Progesterone.mediated_oocyte_maturation	-2.17982		GO_REGULATION_OF_CYTOKINE_PRODUCTION_INVOLVED_IN_IMMUNE_RESPONSE	-0.554638
AZ	-0.335122		MicroRNAs_in_cancer	-1.54677		GO_NATURAL_KILLER_CELL_MEDIATED_IMMUNITY	-2.19105		GO_T_CELL_MEDIATED_IMMUNITY	-0.559723
PPS	-0.338037		CP	-1.54787		GO_MACROPHAGE_ACTIVATION_INVOLVED_IN_IMMUNE_RESPONSE	-2.43995		Homologous_recombination	-0.641455
p53_signaling_pathway	-0.463847		APM_signal	-1.68137		Monocyte_CIBERSORT	-2.72105		Fanconi_anemia_pathway	-0.647715
MHC	-0.671538		DNA_replication	-1.75633		Oocyte_meiosis	-2.88832		Myeloid.dendritic.cell.resting_CIBERSORT	-0.660843
Macrophage.M2_CIBERSORT	-0.688144		Macrophage.M1_CIBERSORT	-1.76799		Pyrimidine_metabolism	-3.27273		GO_POSITIVE_REGULATION_OF_CYTOKINE_PRODUCTION_INVOLVED_IN_IMMUNE_RESPONSE	-0.944275
GO_MAST_CELL_MEDIATED_IMMUNITY	-0.849979		GO_POSITIVE_REGULATION_OF_ACUTE_INFLAMMATORY_RESPONSE	-1.82058		BIOCARTA_CTLA4_PATHWAY	-3.37974		Pyrimidine_metabolism	-1.10626
Neutrophil_CIBERSORT	-0.981167		GO_POSITIVE_REGULATION_OF_CYTOKINE_PRODUCTION_INVOLVED_IN_IMMUNE_RESPONSE	-1.92735		GO_LEUKOCYTE_MIGRATION_INVOLVED_IN_INFLAMMATORY_RESPONSE	-3.46237		KEGG_ANTIGEN_PROCESSING_AND_PRESENTATION	-1.14281
T.cell.regulatory..Tregs._CIBERSORT	-1.0671		Pyrimidine_metabolism	-2.06249		GO_POSITIVE_REGULATION_OF_TYPE_2_IMMUNE_RESPONSE	-3.87015		B.cell.memory_CIBERSORT	-1.18814
DNA_replication	-1.07007		Proteasome	-2.34018		SC	-4.03438		GO_MACROPHAGE_ACTIVATION_INVOLVED_IN_IMMUNE_RESPONSE	-1.20212
B.cell.memory_CIBERSORT	-1.14315		GO_NATURAL_KILLER_CELL_MEDIATED_IMMUNITY	-4.03332		T.cell.CD4..memory.activated_CIBERSORT	-4.14148		Mast.cell.resting_CIBERSORT	-1.43273
Viral_carcinogenesis	-1.21984		GO_REGULATION_OF_CHRONIC_INFLAMMATORY_RESPONSE	-4.55762		IFN.γ_signature	-4.17831		T.cell.CD4..memory.resting_CIBERSORT	-1.62523
Homologous_recombination	-1.28706		T.cell.CD4..memory.activated_CIBERSORT	-4.63764		Macrophage.M1_CIBERSORT	-4.70684		GO_POSITIVE_REGULATION_OF_MYELOID_LEUKOCYTE_CYTOKINE_PRODUCTION_INVOLVED_IN_IMMUNE_RESPONSE	-1.66968
MicroRNAs_in_cancer	-1.31767		GO_POSITIVE_REGULATION_OF_TYPE_2_IMMUNE_RESPONSE	-5.56138		Systemic_lupus_erythematosus	-4.9184		CP	-2.07768
GO_POSITIVE_REGULATION_OF_MYELOID_LEUKOCYTE_CYTOKINE_PRODUCTION_INVOLVED_IN_IMMUNE_RESPONSE	-1.52256		NK.cell.resting_CIBERSORT	-6.18687		Proteasome	-5.70108		REACTOME_PD_1_SIGNALING	-2.22341
Mast.cell.resting_CIBERSORT	-3.07111		T.cell.follicular.helper_CIBERSORT	-7.53866		B.cell.plasma_CIBERSORT	-5.74436		APM_signal	-2.47866
Fanconi_anemia_pathway	-3.59338		T.cell.regulatory..Tregs._CIBERSORT	-8.96319		Macrophage.M2_CIBERSORT	-5.80637		Macrophage.M2_CIBERSORT	-4.10755
Systemic_lupus_erythematosus	-3.69851		Macrophage.M0_CIBERSORT	-10.8171		T.cell.CD8._CIBERSORT	-7.78545		MHC	-7.65551
CP	-5.4888		B.cell.plasma_CIBERSORT	-16.4353		Myeloid.dendritic.cell.resting_CIBERSORT	-7.7877		PPS	-7.95392
Macrophage.M0_CIBERSORT	-23.4181		T.cell.CD8._CIBERSORT	-25.2775		Mast.cell.activated_CIBERSORT	-11.5638		Macrophage.M0_CIBERSORT	-17.1104

## Sheet: Table S14
Table S14. Mutation frequency in each clusters
C1	frequency		C2	frequency		C3	frequency
TP53	51		TP53	71		TP53	62
TTN	45		TTN	64		TTN	55
RYR2	32		MUC16	47		CSMD3	40
MUC16	31		RYR2	47		MUC16	40
CSMD3	29		CSMD3	42		USH2A	31
USH2A	23		LRP1B	42		FLG	29
LRP1B	22		SYNE1	32		LRP1B	29
NAV3	19		USH2A	32		RYR2	29
PCDH15	18		SPTA1	29		FAM135B	25
RP1L1	18		BRINP3	27		XIRP2	25
ZFHX4	18		COL11A1	27		COL11A1	24
CACNA1E	17		FLG	25		CSMD1	24
FAT3	17		KEAP1	24		PCLO	24
KEAP1	17		PKHD1L1	24		SYNE1	24
KRAS	17		RYR3	24		ERICH3	22
PAPPA2	17		XIRP2	24		NAV3	22
APOB	16		ZFHX4	24		CNTNAP5	20
FLG	16		APOB	22		COL6A3	20
HCN1	16		CPS1	22		DNAH5	20
XIRP2	16		NAV3	22		ZFHX4	20
ADAMTS12	14		UNC79	22		ASPM	18
CSMD1	14		ZNF536	22		CDH10	18
HYDIN	14		ANKRD30A	20		DNAH11	18
MUC5B	14		CNTNAP5	20		KMT2D	18
RYR3	14		ERICH3	20		KRAS	18
SCN1A	14		VCAN	20		MUC17	18
SI	14		ADAMTS12	19		PCDH15	18
SYNE1	14		ANK2	19		RYR1	18
TNN	14		CUBN	19		SI	18
TNR	14		PAPPA2	19		TNR	18

## Sheet: Table S15
Table S15. Mutation landscapes of several important genes in each clusters
	C1		C2		C3
	Mut	Wild	Mut	Wild	Mut	Wild
TP53	39	38	42	17	34	21
KRAS	13	64	7	52	10	45
BRAF	2	75	3	56	1	54
EGFR	8	69	2	57	8	47
ALK	1	76	4	55	2	53
MUC16	24	53	28	31	22	33
MET	2	75	2	57	2	53
BRAC1	0	77	0	59	0	55
BRAC2	0	77	0	59	0	55
POLE	4	73	4	55	4	51
POLD1	1	76	0	59	0	55
MSH2	0	77	0	59	0	55
STK11	6	71	5	54	4	51
PIK3CA	6	71	7	52	5	50
HER2	0	77	0	59	0	55
FGFR1	1	76	0	59	1	54
ROS1	3	74	4	55	2	53
LRP1B	17	60	25	34	16	39
CSMD3	22	55	25	34	22	33
RYR2	25	52	28	31	16	39
RYR3	11	66	14	45	7	48
SYNE1	11	66	19	40	13	42
TTN	35	42	38	21	30	25

## Sheet: Table S16
Table S16. Chi-square test of several gene mutations among different clusters.
	C1		C2		C3		c2	Pvalue	c2	Pvalue
	Mut	Wild	Mut	Wild	Mut	Wild	C1-C2		C3-C2
aTP53**	39	38	42	17	34	21	5.028	0.025	0.742	0.389
KRAS	13	64	7	52	10	45	0.33	0.566	0.467	0.495
BRAF	2	75	3	56	1	54	0.093	0.761	0.192	0.662
bEGFR*	8	69	2	57	8	47	1.485	0.223	3.142	0.076
ALK	1	76	4	55	2	53	1.497	0.221	0.11	0.74
aMUC16*	24	53	28	31	22	33	3.095	0.079	0.376	0.54
MET	2	75	2	57	2	53	<0.001	1	<0.001	1
BRAC1	0	77	0	59	0	55	NA	NA	NA	NA
BRAC2	0	77	0	59	0	55	NA	NA	NA	NA
POLE	4	73	4	55	4	51	<0.001	0.983	<0.001	1
POLD1	1	76	0	59	0	55	<0.001	1	NA	NA
MSH2	0	77	0	59	0	55	NA	NA	NA	NA
STK11	6	71	5	54	4	51	<0.001	1	<0.001	1
PIK3CA	6	71	7	52	5	50	0.256	0.613	0.031	0.86
HER2	0	77	0	59	0	55	NA	NA	NA	NA
FGFR1	1	76	0	59	1	54	<0.001	1	0.001	0.972
ROS1	3	74	4	55	2	53	0.132	0.717	0.11	0.74
aLRP1B**	17	60	25	34	16	39	5.53	0.019	1.642	0.2
CSMD3	22	55	25	34	22	33	2.236	0.135	0.004	0.947
bRYR2*	25	52	28	31	16	39	2.557	0.11	3.314	0.069
RYR3	11	66	14	45	7	48	1.406	0.236	1.619	0.203
aSYNE1**	11	66	19	40	13	42	5.239	0.022	0.654	0.419
aTTN**	35	42	38	21	30	25	4.093	0.043	0.777	0.378
a: Different distribution of certain gene mutation between cluster-1 and cluster-2
b: Different distribution of certain gene mutation between cluster-2 and cluster-3
*p<0.1, **p<0.05

[truncated: 6 more sheets: Table S17, Table S18, Table S19, Table S20, Table S21_CTRP, Table S21_PRISM]
